# Supplementary material for: Platypus and echidna genomes reveal mammalian biology and evolution
Source: Nature. 2021 Jan 6;592(7856):756–62. doi: 10.1038/s41586-020-03039-0 (PMC8081666; doi:10.1038/s41586-020-03039-0)
Supplement: Supplementary file 3 — This file includes Supplementary Tables 3-5, 8, 10-12, 17, 19, 20, 22, 23, 26-33, 35-37, 39, 40, 46-49 and 51-54. [file 41586_2020_3039_MOESM3_ESM.xlsx]

## Sheet: Sup_Table3
Supplementary Table 3. BAC and genes used in platypus chromosome anchoring.
chr	marker/BAC ID	reference DOI
1	CH236-477A17	10.1007/s10577-007-1186-2
2	CH236-446N15	10.1007/s10577-007-1186-2
3	CH236-844J13	10.1007/s10577-007-1186-2
3	OA_Bb-362A17	10.1007/s00412-008-0177-1
4	CH236-694K5	10.1007/s10577-007-1186-2
5	CH236-764H24	10.1007/s10577-007-1186-2
6	CH236-635I22	10.1007/s10577-007-1186-2
6	CH236-336H19	10.1101/gr.7101908
6	CH236-832K11	10.1101/gr.7101908
6	CH236-182F6	10.1101/gr.7101908
6	CH236-481H12	10.1101/gr.7101908
6	OA_Bb-552F14	10.1101/gr.7101908
6	CH236-17J16	10.1101/gr.7101908
6	CH236-308G7	10.1101/gr.7101908
6	CH236-24D4	10.1101/gr.7101908
6	CH236-30G14	10.1101/gr.7101908
6	CH236-146H15	10.1101/gr.7101908
6	CH236-337O23	10.1101/gr.7101908
6	CH236-308I12	10.1101/gr.7101908
7	CH236-62O7	10.1007/s10577-007-1186-2
8	CH236-805G5	10.1007/s10577-007-1186-2
9	CH236-16I15	10.1007/s10577-007-1186-2
10	CH236-92E16	10.1007/s10577-007-1186-2
11	CH236-831A19	10.1007/s10577-007-1186-2
12	CH236-242G13	10.1007/s10577-007-1186-2
13	CH236-775N6	10.1007/s10577-007-1186-2
14	CH236-30N15	10.1007/s10577-007-1186-2
15	CH236-97I3	10.1007/s10577-007-1186-2
15	CH236-98K9	10.1101/gr.7101908
15	CH236-463G20	10.1101/gr.7101908
15	CH236-359L11	10.1101/gr.7101908
16	CH236-100E13	10.1007/s10577-007-1186-2
17	CH236-15D6	10.1007/s10577-007-1186-2
18	CH236-558D19	10.1101/gr.7101908
18	CH236-427K7	10.1101/gr.7101908
18	CH236-330L7	10.1007/s10577-007-1186-2
19	CH236-42D22	10.1007/s10577-007-1186-2
20	CH236-26H19	10.1007/s10577-007-1186-2
21	CH236-103I20	10.1007/s10577-007-1186-2
X1Y1	CH236-730F5	10.1007/s10577-007-1186-2
X1Y1	CH236-636L7	10.1371/journal.pgen.1000140
X1Y1	CH236-755N9	10.1101/gr.7101908
X1Y1	CH236-3C11	10.1101/gr.7101908
X1Y1	CH236-286H10	10.1371/journal.pgen.1000140
X1Y1	CH236-750F6	10.1101/gr.7101908
X1	CH236-341C3	10.1101/gr.7101908
X1	CH236-4D21	10.1371/journal.pgen.1000140
X1	CH236-463M19	10.1101/gr.7101908
X1	CH236-797P4	10.1101/gr.7101908
X1	CH236-78J3	10.1101/gr.7101908
X1	CH236-378F21	10.1101/gr.7101908
X1	CH236-574F22	10.1101/gr.7101908
X1	CH236-725M18	10.1101/gr.7101908
X1	CH236-200G3	10.1101/gr.7101908
X2Y2	CH236-78K11	10.1101/gr.7101908
X2Y2	CH236-271I19	10.1007/s10577-007-1186-2
X2Y2	CH236-22F22	10.1101/gr.7101908
X3Y2	CH236-165F5	10.1007/s10577-007-1186-2
X3Y2	CH236-151O20	10.1101/gr.7101908
X3	CH236-20M7	10.1101/gr.7101908
X3	CH236-158M16	10.1371/journal.pgen.1000140
X3Y3	OA_Bb-462C1	10.1007/s10577-007-1186-2
X4Y3	CH236-639O23	10.1101/gr.7101908
X5Y4	CH236-730N11	10.1101/gr.7101908
X5Y4	OA_Bb-466A15	10.1007/s10577-007-1186-2
X5	CH236-72A21	10.1101/gr.7101908
X5	CH236-186A22	10.1101/gr.7101908
X5	CH236-752F12	10.1371/journal.pgen.1000140
X5	CH236-236A5	10.1371/journal.pgen.1000140
X5	CH236-529K16	10.1101/gr.7101908
X5	CH236-271G14	10.1007/s10577-007-1186-2
X5	CH236-820A16	10.1101/gr.7101908
X5	CH236-830M18	10.1371/journal.pgen.1000140
X5	CH236-54B19	10.1371/journal.pgen.1000140
X5	CH236-22O3	10.1371/journal.pgen.1000140
1	FST	10.1186/gb-2007-8-11-r243
1	DIO3	10.1186/1471-2148-7-157
1	DLK1	10.1186/1471-2148-7-157
1	SOX2	10.1186/1471-2148-7-157
1	SOX14	10.1186/1471-2148-7-157
2	IGF2R	10.1186/1471-2148-7-157
2	SLC38A4	10.1186/1471-2148-7-157
3	IGF2	10.1186/1471-2148-7-157
3	WT1	10.1007/s10577-007-1161-y
3	ATP5A1	10.1186/gb-2007-8-11-r243
3	GHR	10.1186/gb-2007-8-11-r243
3	PRLR	10.1186/gb-2007-8-11-r243
4	GRB10	10.1186/1471-2148-7-157
4	LHX9	10.1007/s10577-007-1161-y
5	WNT4	10.1007/s10577-007-1161-y
6	CDX4	10.1186/1471-2148-7-157
6	SLC16A2	10.1186/1471-2148-7-157
8	GNAS	10.1186/1471-2148-7-157
14	SOX10	10.1186/1471-2148-7-157
15	SOX9	10.1186/1471-2148-7-157
18	UBE3A	10.1186/1471-2148-7-157
20	SOX1	10.1186/1471-2148-7-157
20	FGF9	10.1007/s10577-007-1161-y
X1Y1	PDE6A	10.1186/gb-2007-8-11-r243
X2	MLLT3	10.1186/gb-2007-8-11-r243
X2Y1	GATA4	10.1007/s10577-007-1161-y;10.1186/gb-2007-8-11-r243
X3Y2	DNAH5	10.1186/gb-2007-8-11-r243
X3Y2	CDH12	10.1186/gb-2007-8-11-r243
X3	PALM2	10.1186/gb-2007-8-11-r243
X5	DMRT1	10.1186/1471-2148-7-157;10.1371/journal.pgen.1000140
1	SLF1	10.1186/gb-2007-8-11-r243
1	RGMB	10.1186/gb-2007-8-11-r243
1	PLPP1	10.1186/gb-2007-8-11-r243
1	CHD1	10.1186/gb-2007-8-11-r243
1	SLC38A9	10.1186/gb-2007-8-11-r243
1	FAM81B	10.1186/gb-2007-8-11-r243
1	ST8SIA4	10.1186/gb-2007-8-11-r243
1	ARRDC3	10.1186/gb-2007-8-11-r243
1	CETN3	10.1186/gb-2007-8-11-r243
1	SKIV2L2	10.1186/gb-2007-8-11-r243
1	ADGRV1	10.1186/gb-2007-8-11-r243
1	TMEM161B	10.1186/gb-2007-8-11-r243
1	MOCS2	10.1186/gb-2007-8-11-r243
1	MTMR3	10.1186/gb-2007-8-11-r243
1	FAM172A	10.1186/gb-2007-8-11-r243
1	DDX4	10.1186/gb-2007-8-11-r243
1	DHX29	10.1186/gb-2007-8-11-r243
1	LYSMD3	10.1186/gb-2007-8-11-r243
1	KIAA0825	10.1186/gb-2007-8-11-r243
1	MEF2C	10.1186/gb-2007-8-11-r243
1	MCTP1	10.1186/gb-2007-8-11-r243
2	SLC38A1	10.1186/1471-2148-7-157
3	BRIX1	10.1186/gb-2007-8-11-r243
3	RAD1	10.1186/gb-2007-8-11-r243
3	AGXT2	10.1186/gb-2007-8-11-r243
5	FNTA	10.1186/gb-2007-8-11-r243
5	CHRNA6	10.1186/gb-2007-8-11-r243
5	HOOK3	10.1186/gb-2007-8-11-r243
5	INTS10	10.1186/gb-2007-8-11-r243
5	PLAT	10.1186/gb-2007-8-11-r243
5	IKBKB	10.1186/gb-2007-8-11-r243
5	GPAT4	10.1186/gb-2007-8-11-r243
5	AP3M2	10.1186/gb-2007-8-11-r243
5	NKX6-3	10.1186/gb-2007-8-11-r243
5	VDAC3	10.1186/gb-2007-8-11-r243
5	SMIM19	10.1186/gb-2007-8-11-r243
5	CHRNB3	10.1186/gb-2007-8-11-r243
5	KAT6A	10.1186/gb-2007-8-11-r243
5	THAP1	10.1186/gb-2007-8-11-r243
5	SLC20A2	10.1186/gb-2007-8-11-r243
5	NRG1	10.1186/gb-2007-8-11-r243
5	ANK1	10.1186/gb-2007-8-11-r243
5	WRN	10.1186/gb-2007-8-11-r243
5	PSD3	10.1186/gb-2007-8-11-r243
6	ATRX	10.1186/1471-2148-7-157
6	G6PD	10.1371/journal.pgen.1000140
6	HPRT1	10.1371/journal.pgen.1000140
X1Y1	LCP2	10.1186/gb-2007-8-11-r243
X1Y1	GRHL1	10.1186/gb-2007-8-11-r243
X1Y1	SPINK6	10.1186/gb-2007-8-11-r243
X1Y1	SLU7	10.1186/gb-2007-8-11-r243
X1Y1	HTR4	10.1186/gb-2007-8-11-r243
X1Y1	DOCK2	10.1186/gb-2007-8-11-r243
X1Y1	PPP2R2B	10.1186/gb-2007-8-11-r243
X1Y1	ADRA1B	10.1186/gb-2007-8-11-r243
X1Y1	KCNMB1	10.1186/gb-2007-8-11-r243
X1Y1	GABRB2	10.1371/journal.pgen.1000140
X1Y1	SLIT3	10.1186/gb-2007-8-11-r243
X1Y1	SPDL1	10.1186/gb-2007-8-11-r243
X1Y1	RAPGEF6	10.1186/gb-2007-8-11-r243
X1Y1	CRIM1	10.1371/journal.pgen.1000140
X1Y1	EBF1	10.1186/gb-2007-8-11-r243
X1Y1	RARS	10.1186/gb-2007-8-11-r243
X1Y1	TAF1B	10.1186/gb-2007-8-11-r243
X1Y1	SPINK7	10.1186/gb-2007-8-11-r243
X1Y1	IL12B	10.1186/gb-2007-8-11-r243
X1Y1	SLC6A7	10.1371/journal.pgen.1000140
X1Y1	YWHAQ	10.1186/gb-2007-8-11-r243
X1Y1	C1QTNF2	10.1186/gb-2007-8-11-r243
X1Y1	CAMK2A	10.1371/journal.pgen.1000140
X1Y1	SYNPO	10.1371/journal.pgen.1000140
X1Y1	CCNG1	10.1371/journal.pgen.1000140
X1Y1	CCNJL	10.1186/gb-2007-8-11-r243
X1Y1	UBLCP1	10.1186/gb-2007-8-11-r243
X1Y1	NPM1	10.1186/gb-2007-8-11-r243
X1Y1	RNF145	10.1186/gb-2007-8-11-r243
X1Y1	PPARGC1B	10.1186/gb-2007-8-11-r243
X1Y1	CSNK1A1	10.1186/gb-2007-8-11-r243
X1Y1	KCNIP1	10.1186/gb-2007-8-11-r243
X1Y1	PWWP2A	10.1186/gb-2007-8-11-r243
X1Y1	TENM2	10.1186/gb-2007-8-11-r243
X1Y1	FBXO25	10.1186/gb-2007-8-11-r243
X1Y1	PANK3	10.1186/gb-2007-8-11-r243
X1Y1	TTC1	10.1186/gb-2007-8-11-r243
X1Y1	SLC26A2	10.1186/gb-2007-8-11-r243
X1Y1	GABRA1	10.1186/gb-2007-8-11-r243
X1Y1	FBXW11	10.1186/gb-2007-8-11-r243
X2	AHRR	10.1186/gb-2007-8-11-r243
X2	PDCD6	10.1186/gb-2007-8-11-r243
X2	SERPINB2	10.1186/gb-2007-8-11-r243
X2	CTNNAL1	10.1186/gb-2007-8-11-r243
X2	TMEFF1	10.1186/gb-2007-8-11-r243
X2	ELP2	10.1186/gb-2007-8-11-r243
X2	CCDC127	10.1186/gb-2007-8-11-r243
X2	PLEKHG4B	10.1186/gb-2007-8-11-r243
X2	FAM206A	10.1186/gb-2007-8-11-r243
X2	SDHA	10.1186/gb-2007-8-11-r243
X2	SLC39A6	10.1186/gb-2007-8-11-r243
X2Y2	DTNBP1	10.1371/journal.pgen.1000140
X2Y2	JARID2	10.1371/journal.pgen.1000140
X3	SLC46A2	10.1186/gb-2007-8-11-r243
X3	INIP	10.1186/gb-2007-8-11-r243
X3	KIAA1958	10.1186/gb-2007-8-11-r243
X3	APC	10.1371/journal.pgen.1000140;10.1186/gb-2007-8-11-r243
X3	SNX30	10.1186/gb-2007-8-11-r243
X3	PALM2-AKAP2	10.1186/gb-2007-8-11-r243
X3Y2	CMBL	10.1186/gb-2007-8-11-r243
X3Y2	NDUFS6	10.1186/gb-2007-8-11-r243
X3Y2	CTNND2	10.1186/gb-2007-8-11-r243
X3Y2	EPB41L4B	10.1186/gb-2007-8-11-r243
X3Y2	TRIO	10.1186/gb-2007-8-11-r243
X3Y2	CDH18	10.1186/gb-2007-8-11-r243
X3Y2	FAM105A	10.1186/gb-2007-8-11-r243
X3Y2	2018-03-06	10.1186/gb-2007-8-11-r243
X3Y2	ADCY2	10.1186/gb-2007-8-11-r243
X3Y2	OTULIN	10.1186/gb-2007-8-11-r243
X3Y2	ANKH	10.1186/gb-2007-8-11-r243
X3Y2	CCT5	10.1186/gb-2007-8-11-r243
X3Y2	CDH9	10.1186/gb-2007-8-11-r243
X3Y2	IRX1	10.1371/journal.pgen.1000140;10.1186/gb-2007-8-11-r243
X3Y2	MTRR	10.1186/gb-2007-8-11-r243
X3Y2	ICE1	10.1186/gb-2007-8-11-r243
X3Y2	C5ORF49	10.1186/gb-2007-8-11-r243
X3Y2	FRRS1L	10.1186/gb-2007-8-11-r243
X3Y2	CDH10	10.1186/gb-2007-8-11-r243
X3Y2	TMEM245	10.1186/gb-2007-8-11-r243
X3Y2	GALNT1	10.1186/gb-2007-8-11-r243
X3Y2	RPRD1A	10.1186/gb-2007-8-11-r243
X3Y2	ADAMTS16	10.1371/journal.pgen.1000140;10.1186/gb-2007-8-11-r243
X3Y2	IRX2	10.1186/gb-2007-8-11-r243
X3Y2	MED10	10.1186/gb-2007-8-11-r243
X3Y2	TERT	10.1186/1471-2164-13-216
X3Y2	UBE2QL1	10.1186/gb-2007-8-11-r243
X5	SVEP1	10.1186/gb-2007-8-11-r243
X5	LMNB1	10.1186/gb-2007-8-11-r243
X5	VLDLR	10.1186/gb-2007-8-11-r243
X5	MUSK	10.1186/gb-2007-8-11-r243
X5	PUM3	10.1186/gb-2007-8-11-r243
X5	DDX58	10.1186/gb-2007-8-11-r243
X5	ACO1	10.1371/journal.pgen.1000140;10.1186/gb-2007-8-11-r243
X5	SLC1A1	10.1371/journal.pgen.1000140
X5	TXN	10.1186/gb-2007-8-11-r243
X5	DMRT3	10.1371/journal.pgen.1000140
X5	RFX3	10.1186/gb-2007-8-11-r243
X5	GLIS3	10.1186/gb-2007-8-11-r243
X5	CDKN2B	10.1186/gb-2007-8-11-r243
X5	LPAR1	10.1186/gb-2007-8-11-r243
X5	DMRT2	10.1371/journal.pgen.1000140
X5	SEMA6A	10.1371/journal.pgen.1000140

## Sheet: Sup_Table4
Supplementary Table 4. Platypus and echidna nonPARX scaffold list.
platypus				echidna
scaffold ID	start	end		scaffold ID	start	end
chrX1	44792638	125040914		chrX1	48032050	130597925
chrX2	5740000	20025906		chrX2	3466715	20328279
chrX3	18234200	31998597		chrX3	17845532	34390384
chrX4	5004456	8639456		chrX4	4235841	65182646
chrX5	8467724	69289501		chrX5	0	1082127
scaffold_5_arrow_ctg1	0	33366		scaffold_137	0	1398958
scaffold_10_arrow_ctg1	0	21560		scaffold_187	0	917659
scaffold_13_arrow_ctg1	0	33166		scaffold_196	0	841558
scaffold_23_arrow_ctg1	0	36770		scaffold_243	0	558045
scaffold_27_arrow_ctg1	0	109976		scaffold_284	0	426479
scaffold_31_arrow_ctg1	0	39367		scaffold_314	0	362393
scaffold_34_arrow_ctg1	0	328423		scaffold_382	0	245409
scaffold_42_arrow_ctg1	0	35047		scaffold_400	0	225037
scaffold_46_arrow_ctg1	0	40510		scaffold_413	0	213799
scaffold_48_arrow_ctg1	0	56961		scaffold_439	0	188766
scaffold_50_arrow_ctg1	0	34973		scaffold_441	0	187194
scaffold_51_arrow_ctg1	0	53436		scaffold_466	0	169685
scaffold_62_arrow_ctg1	0	34330		scaffold_515	0	145472
scaffold_65_arrow_ctg1	0	318822		scaffold_548	0	124778
scaffold_75_arrow_ctg1	0	39077		scaffold_559	0	120233
scaffold_77_arrow_ctg1	0	1066450		scaffold_575	0	111830
scaffold_82_arrow_ctg1	0	1397492		scaffold_588	0	106125
scaffold_88_arrow_ctg1	0	743092		scaffold_656	0	80460
scaffold_92_arrow_ctg1	0	32080		scaffold_682	0	71869
scaffold_93_arrow_ctg1	115000	2111105		scaffold_704	0	65119
scaffold_97_arrow_ctg1	0	20805		scaffold_713	0	63541
scaffold_98_arrow_ctg1	0	28551		scaffold_752	0	54720
scaffold_104_arrow_ctg1	0	21253		scaffold_770	0	50546
scaffold_109_arrow_ctg1	0	71141		scaffold_779	0	48417
scaffold_111_arrow_ctg1	0	29734		scaffold_780	0	48030
scaffold_114_arrow_ctg1	0	31757		scaffold_784	0	46311
scaffold_124_arrow_ctg1	0	35637		scaffold_807	0	41922
scaffold_133_arrow_ctg1	0	20825		scaffold_852	0	34423
scaffold_135_arrow_ctg1	0	20379		scaffold_861	0	33161
scaffold_136_arrow_ctg1	0	45841		scaffold_913	0	26986
scaffold_143_arrow_ctg1	0	49223		scaffold_937	0	25114
scaffold_151_arrow_ctg1	0	47769		scaffold_942	0	26288
scaffold_158_arrow_ctg1	0	23641		scaffold_970	0	22641
scaffold_159_arrow_ctg1	0	27988		scaffold_994	0	20993
scaffold_160_arrow_ctg1	0	172643		scaffold_1080	0	15934
scaffold_161_arrow_ctg1	0	24924		scaffold_1114	0	15165
scaffold_175_arrow_ctg1	0	1280758		scaffold_1180	0	13187
scaffold_184_arrow_ctg1	0	38709		scaffold_1260	0	11919
scaffold_185_arrow_ctg1	0	29400		scaffold_1278	0	11696
scaffold_202_arrow_ctg1	0	37825		scaffold_1290	0	12519
scaffold_204_arrow_ctg1	0	23505		scaffold_1364	0	10866
scaffold_205_arrow_ctg1	0	21298		scaffold_1399	0	10466
scaffold_207_arrow_ctg1	0	455800		scaffold_1443	0	10023
scaffold_215_arrow_ctg1	0	38593		scaffold_1456	0	10368
scaffold_219_arrow_ctg1	0	27015		scaffold_1458	0	9816
scaffold_226_arrow_ctg1	0	49974		scaffold_1535	0	9009
scaffold_233_arrow_ctg1	0	625818		scaffold_1559	0	8552
scaffold_237_arrow_ctg1	0	47728		scaffold_1562	0	8511
scaffold_239_arrow_ctg1	0	54864		scaffold_1591	0	7938
scaffold_244_arrow_ctg1	0	40268		scaffold_1621	0	7699
scaffold_256_arrow_ctg1	0	39829		scaffold_1627	0	7655
scaffold_258_arrow_ctg1	0	45262		scaffold_1631	0	7634
scaffold_262_arrow_ctg1	0	40737		scaffold_1639	0	7531
scaffold_271_arrow_ctg1	0	32081		scaffold_1655	0	7874
scaffold_275_arrow_ctg1	0	37780		scaffold_1656	0	7374
scaffold_278_arrow_ctg1	0	35459		scaffold_1658	0	7366
scaffold_283_arrow_ctg1	0	57137		scaffold_1664	0	7315
scaffold_293_arrow_ctg1	0	25603		scaffold_1671	0	7256
scaffold_298_arrow_ctg1	0	23510		scaffold_1686	0	8173
scaffold_318_arrow_ctg1	0	23676		scaffold_1688	0	7149
scaffold_320_arrow_ctg1	0	49680		scaffold_1706	0	7052
scaffold_324_arrow_ctg1	0	27404		scaffold_1715	0	7011
scaffold_325_arrow_ctg1	0	23319		scaffold_1727	0	7426
scaffold_333_arrow_ctg1	0	33949		scaffold_1734	0	6884
scaffold_337_arrow_ctg1	0	91705		scaffold_1739	0	6849
scaffold_338_arrow_ctg1	0	23910		scaffold_1743	0	6837
scaffold_340_arrow_ctg1	0	35592		scaffold_1775	0	6673
scaffold_344_arrow_ctg1	0	741479		scaffold_1788	0	7116
scaffold_349_arrow_ctg1	0	20413		scaffold_1790	0	6603
scaffold_355_arrow_ctg1	0	46517		scaffold_1825	0	6402
scaffold_357_arrow_ctg1	0	38011		scaffold_1834	0	6368
scaffold_364_arrow_ctg1	0	30793		scaffold_1836	0	6352
scaffold_366_arrow_ctg1	0	33849		scaffold_1839	0	6330
scaffold_367_arrow_ctg1	0	84485		scaffold_1845	0	6305
scaffold_370_arrow_ctg1	0	56263		scaffold_1881	0	6140
scaffold_372_arrow_ctg1	0	49090		scaffold_1901	0	6062
scaffold_375_arrow_ctg1	0	49082		scaffold_1903	0	6052
scaffold_378_arrow_ctg1	0	47008		scaffold_1926	0	5991
scaffold_386_arrow_ctg1	0	74550		scaffold_1946	0	6916
scaffold_389_arrow_ctg1	0	40622		scaffold_2049	0	5513
scaffold_396_arrow_ctg1	0	26822		scaffold_2057	0	5980
scaffold_398_arrow_ctg1	0	35551		scaffold_2095	0	5328
scaffold_406_arrow_ctg1	0	22733		scaffold_2121	0	5226
scaffold_408_arrow_ctg1	0	55474		scaffold_2122	0	5221
scaffold_411_arrow_ctg1	0	55847		scaffold_2133	0	5174
scaffold_421_arrow_ctg1	0	39259		scaffold_2160	0	5095
scaffold_424_arrow_ctg1	0	24282		scaffold_2183	0	5032
scaffold_425_arrow_ctg1	0	32478		scaffold_2185	0	5021
scaffold_434_arrow_ctg1	0	25426		scaffold_2188	0	5011
scaffold_437_arrow_ctg1	0	26266		scaffold_2198	0	5487
scaffold_439_arrow_ctg1	0	47326		scaffold_2298	0	5242
scaffold_452_arrow_ctg1	0	26835		scaffold_2398	0	5480
scaffold_456_arrow_ctg1	0	66142		scaffold_2444	0	5389
scaffold_463_arrow_ctg1	0	31977
scaffold_470_arrow_ctg1	0	62616
scaffold_471_arrow_ctg1	0	24739
scaffold_472_arrow_ctg1	0	49578
scaffold_474_arrow_ctg1	0	81155
scaffold_482_arrow_ctg1	0	29554
scaffold_488_arrow_ctg1	0	26756
scaffold_489_arrow_ctg1	0	20830
scaffold_491_arrow_ctg1	0	32706
scaffold_520_arrow_ctg1	0	36849
scaffold_532_arrow_ctg1	0	33855
scaffold_535_arrow_ctg1	0	47540
scaffold_539_arrow_ctg1	0	33819
scaffold_548_arrow_ctg1	0	12133
scaffold_561_arrow_ctg1	0	220726
scaffold_567_arrow_ctg1	0	48425
scaffold_577_arrow_ctg1	0	27161
scaffold_582_arrow_ctg1	0	44022
scaffold_593_arrow_ctg1	0	24808
scaffold_594_arrow_ctg1	0	28053
scaffold_596_arrow_ctg1	0	31455
scaffold_604_arrow_ctg1	0	56851
scaffold_605_arrow_ctg1	0	32263
scaffold_606_arrow_ctg1	0	30918
scaffold_612_arrow_ctg1	0	41262
scaffold_620_arrow_ctg1	0	35213
scaffold_624_arrow_ctg1	0	39797
scaffold_625_arrow_ctg1	0	32854
scaffold_628_arrow_ctg1	0	54187
scaffold_641_arrow_ctg1	0	23931
scaffold_642_arrow_ctg1	0	26316
scaffold_646_arrow_ctg1	0	28507
scaffold_651_arrow_ctg1	0	21767
scaffold_654_arrow_ctg1	0	22394
scaffold_658_arrow_ctg1	0	419772
scaffold_660_arrow_ctg1	0	25063
scaffold_673_arrow_ctg1	0	30885
scaffold_674_arrow_ctg1	0	50306
scaffold_675_arrow_ctg1	0	46700
scaffold_679_arrow_ctg1	0	29823
scaffold_684_arrow_ctg1	0	171066
scaffold_686_arrow_ctg1	0	20348
scaffold_687_arrow_ctg1	0	148102
scaffold_694_arrow_ctg1	0	31012
scaffold_699_arrow_ctg1	0	56616
scaffold_708_arrow_ctg1	0	20529
scaffold_709_arrow_ctg1	0	50895

## Sheet: Sup_Table5
Supplementary Table 5. Platypus and echidna nonPARY scaffold list.
platypus					echidna
scaffold ID	start	end	chrYn		scaffold ID	start	end
chrY1	0	1234000	Y1		scaffold_77	0	1764251
chrY2	0	4600510	Y2		scaffold_82	0	514000
scaffold_672_arrow_ctg1	0	158545	Y2		scaffold_128	1046000	1486214
scaffold_622_arrow_ctg1	0	109076	Y2		scaffold_202	0	821447
scaffold_285_arrow_ctg1	0	61411	Y2		scaffold_205	0	800115
scaffold_395_arrow_ctg1	0	54339	Y2		scaffold_227	0	611798
scaffold_531_arrow_ctg1	0	44937	Y2		scaffold_260	0	507008
scaffold_267_arrow_ctg1	0	28728	Y2		scaffold_263	0	496877
scaffold_167_arrow_ctg1	0	28497	Y2		scaffold_278	134000	460068
scaffold_257_arrow_ctg1	0	26225	Y2		scaffold_282	0	82000
scaffold_128_arrow_ctg1	0	20317	Y2		scaffold_288	78000	408280
scaffold_330_arrow_ctg1	0	20243	Y2		scaffold_309	0	152000
scaffold_499_arrow_ctg1	0	14484	Y2		scaffold_358	66000	276063
scaffold_565_arrow_ctg1	0	2467712	Y3		scaffold_406	0	218962
scaffold_233_arrow_ctg1_1	0	294604	Y3		scaffold_668	0	77850
scaffold_32_arrow_ctg1	0	77965	Y3		scaffold_670	0	77280
scaffold_538_arrow_ctg1	0	21537	Y3		scaffold_677	0	74252
chrY4	0	1018000	Y4		scaffold_726	0	60018
scaffold_181_arrow_ctg1	0	2211240	Y5		scaffold_806	0	42418
scaffold_96_arrow_ctg1	0	578393	Y5		scaffold_895	0	28599
scaffold_229_arrow_ctg1	0	108975	Yun		scaffold_973	0	22596
scaffold_210_arrow_ctg1	0	75347	Yun		scaffold_979	0	22080
scaffold_329_arrow_ctg1	0	73857	Yun		scaffold_1035	0	18464
scaffold_22_arrow_ctg1	0	66691	Yun		scaffold_1090	0	15504
scaffold_170_arrow_ctg1	0	58652	Yun		scaffold_1120	0	14606
scaffold_120_arrow_ctg1	0	47469	Yun		scaffold_1142	0	14043
scaffold_580_arrow_ctg1	0	45838	Yun		scaffold_1162	0	13584
scaffold_269_arrow_ctg1	0	45778	Yun		scaffold_1163	0	13533
scaffold_61_arrow_ctg1	0	43735	Yun		scaffold_1246	0	12059
scaffold_346_arrow_ctg1	0	43372	Yun		scaffold_1309	0	11357
scaffold_148_arrow_ctg1	0	42988	Yun		scaffold_1316	0	11242
scaffold_465_arrow_ctg1	0	41475	Yun		scaffold_1423	0	10227
scaffold_73_arrow_ctg1	0	39379	Yun		scaffold_1436	0	10107
scaffold_666_arrow_ctg1	0	35645	Yun		scaffold_1463	0	9787
scaffold_193_arrow_ctg1	0	33454	Yun		scaffold_1529	0	9073
scaffold_200_arrow_ctg1	0	33150	Yun		scaffold_1601	0	7828
scaffold_558_arrow_ctg1	0	31772	Yun		scaffold_1626	0	7656
scaffold_361_arrow_ctg1	0	29418	Yun		scaffold_1629	0	7652
scaffold_508_arrow_ctg1	0	28634	Yun		scaffold_1655	0	7874
scaffold_701_arrow_ctg1	0	28021	Yun		scaffold_1722	0	6986
scaffold_555_arrow_ctg1	0	28020	Yun		scaffold_1771	0	6687
scaffold_162_arrow_ctg1	0	25762	Yun		scaffold_1776	0	7166
scaffold_550_arrow_ctg1	0	25447	Yun		scaffold_1805	0	6522
scaffold_412_arrow_ctg1	0	24141	Yun		scaffold_1811	0	6480
scaffold_261_arrow_ctg1	0	23910	Yun		scaffold_1819	0	6438
scaffold_57_arrow_ctg1	0	22236	Yun		scaffold_1831	0	6371
scaffold_304_arrow_ctg1	0	22216	Yun		scaffold_1895	0	6078
scaffold_4_arrow_ctg1	0	21623	Yun		scaffold_1909	0	6038
					scaffold_1949	0	5896
					scaffold_1987	0	5765
					scaffold_1995	0	6239
					scaffold_2047	0	5516
					scaffold_2092	0	5347
					scaffold_2110	0	5265
					scaffold_2174	0	5056
					scaffold_2264	0	4829
					scaffold_2291	0	4763
					scaffold_2309	0	4712
					scaffold_2311	0	4706
					scaffold_2329	0	4660
					scaffold_2331	0	4645
					scaffold_2425	0	4425
					scaffold_2453	0	4375
					scaffold_2472	0	4338
					scaffold_2475	0	4336
					scaffold_2532	0	4249
					scaffold_2567	0	4180
					scaffold_2583	0	4159
					scaffold_2599	0	4133
					scaffold_2609	0	4110
					scaffold_2661	0	4028
					scaffold_2700	0	3977
					scaffold_2761	0	3880
					scaffold_2789	0	3834
					scaffold_2833	0	3793
					scaffold_2838	0	3786
					scaffold_2839	0	3783
					scaffold_2861	0	3762
					scaffold_2888	0	3733
					scaffold_2889	0	3732
					scaffold_2913	0	3714
					scaffold_2919	0	3708
					scaffold_2924	0	3699
					scaffold_2938	0	3683
					scaffold_2939	0	3683
					scaffold_2948	0	3677
					scaffold_2975	0	3651
					scaffold_3009	0	3625
					scaffold_3012	0	3623
					scaffold_3035	0	3601
					scaffold_3051	0	3591
					scaffold_3064	0	3581
					scaffold_3078	0	4076
					scaffold_3099	0	3566
					scaffold_3130	0	3545
					scaffold_3152	0	3533
					scaffold_3156	0	3529
					scaffold_3203	0	3493
					scaffold_3224	0	3479
					scaffold_3247	0	3460
					scaffold_3281	0	3440
					scaffold_3290	0	3429
					scaffold_3294	0	3425
					scaffold_3417	0	3351
					scaffold_3425	0	3346
					scaffold_3431	0	3343
					scaffold_3448	0	3336
					scaffold_3452	0	3334
					scaffold_3476	0	3319
					scaffold_3508	0	3303
					scaffold_3519	0	3298
					scaffold_3534	0	3287
					scaffold_3538	0	3283
					scaffold_3566	0	3265
					scaffold_3591	0	3255
					scaffold_3674	0	3213
					scaffold_3703	0	3199
					scaffold_3764	0	3168
					scaffold_3822	0	3138
					scaffold_3859	0	3121
					scaffold_3889	0	3105
					scaffold_3890	0	3104
					scaffold_3941	0	3084
					scaffold_3958	0	3074
					scaffold_3961	0	3073
					scaffold_4016	0	3054
					scaffold_4029	0	3047
					scaffold_4046	0	3041
					scaffold_4052	0	3038
					scaffold_4054	0	3037
					scaffold_4056	0	3036
					scaffold_4076	0	3028
					scaffold_4097	0	3019
					scaffold_4159	0	2996
					scaffold_4202	0	2980
					scaffold_4233	0	2966
					scaffold_4250	0	2958
					scaffold_4270	0	2949
					scaffold_4319	0	2931
					scaffold_4363	0	2916
					scaffold_4396	0	2900
					scaffold_4422	0	2889
					scaffold_4430	0	2887
					scaffold_4442	0	2880
					scaffold_4447	0	2878
					scaffold_4474	0	2864
					scaffold_4496	0	2857
					scaffold_4544	0	2840
					scaffold_4577	0	2830
					scaffold_4597	0	2824
					scaffold_4609	0	2819
					scaffold_4615	0	2817
					scaffold_4625	0	2812
					scaffold_4692	0	2786
					scaffold_4761	0	2759
					scaffold_4762	0	2759
					scaffold_4768	0	2756
					scaffold_4941	0	2690
					scaffold_4943	0	2690
					scaffold_4964	0	2684
					scaffold_4974	0	2681
					scaffold_4991	0	2677
					scaffold_5006	0	2671
					scaffold_5007	0	2671
					scaffold_5059	0	2650
					scaffold_5121	0	2632
					scaffold_5122	0	2632
					scaffold_5128	0	2629
					scaffold_5142	0	2622
					scaffold_5155	0	3115
					scaffold_5159	0	2614
					scaffold_5176	0	2609
					scaffold_5183	0	2605
					scaffold_5189	0	2603
					scaffold_5198	0	2598
					scaffold_5209	0	2595
					scaffold_5227	0	2589
					scaffold_5231	0	2588
					scaffold_5233	0	2588
					scaffold_5257	0	2582
					scaffold_5261	0	2580
					scaffold_5293	0	2571
					scaffold_5307	0	2564
					scaffold_5370	0	2542
					scaffold_5381	0	2539
					scaffold_5382	0	2539
					scaffold_5399	0	2533
					scaffold_5403	0	2531
					scaffold_5491	0	2503
					scaffold_5503	0	2500
					scaffold_5514	0	2497
					scaffold_5519	0	2495
					scaffold_5522	0	2494
					scaffold_5534	0	2491
					scaffold_5539	0	2490
					scaffold_5544	0	2487
					scaffold_5565	0	2479
					scaffold_5601	0	2463
					scaffold_5633	0	2949
					scaffold_5638	0	2448
					scaffold_5648	0	2443
					scaffold_5660	0	2436
					scaffold_5674	0	2429
					scaffold_5695	0	2422
					scaffold_5709	0	2915
					scaffold_5715	0	2411
					scaffold_5770	0	2390
					scaffold_5776	0	2387
					scaffold_5801	0	2379
					scaffold_5815	0	2373
					scaffold_5819	0	2372
					scaffold_5827	0	2370
					scaffold_5861	0	2855
					scaffold_5865	0	2350
					scaffold_5909	0	2333
					scaffold_5930	0	2326
					scaffold_5988	0	2303
					scaffold_6025	0	2292
					scaffold_6065	0	2277
					scaffold_6074	0	2773
					scaffold_6084	0	2269
					scaffold_6088	0	2267
					scaffold_6118	0	2258
					scaffold_6121	0	3257
					scaffold_6159	0	2245
					scaffold_6186	0	2237
					scaffold_6273	0	2213
					scaffold_6284	0	2710
					scaffold_6297	0	2204
					scaffold_6301	0	2203
					scaffold_6373	0	2185
					scaffold_6388	0	2182
					scaffold_6407	0	2177
					scaffold_6414	0	2175
					scaffold_6434	0	2169
					scaffold_6447	0	2165
					scaffold_6525	0	2138
					scaffold_6540	0	2136
					scaffold_6542	0	2136
					scaffold_6548	0	2133
					scaffold_6582	0	2122
					scaffold_6596	0	2117
					scaffold_6597	0	2117
					scaffold_6614	0	2113
					scaffold_6621	0	2112
					scaffold_6645	0	2107
					scaffold_6696	0	2594
					scaffold_6710	0	2090
					scaffold_6734	0	2087
					scaffold_6735	0	2087
					scaffold_6737	0	2086
					scaffold_6752	0	2084
					scaffold_6765	0	2081
					scaffold_6768	0	2081
					scaffold_6769	0	2080
					scaffold_6771	0	2080
					scaffold_6787	0	2077
					scaffold_6844	0	2067
					scaffold_6851	0	2066
					scaffold_6852	0	2066
					scaffold_6860	0	2064
					scaffold_6885	0	2060
					scaffold_6890	0	2059
					scaffold_6893	0	2058
					scaffold_6912	0	2054
					scaffold_6965	0	2044
					scaffold_6984	0	2041
					scaffold_7026	0	2036
					scaffold_7028	0	2035
					scaffold_7034	0	2035
					scaffold_7042	0	2032
					scaffold_7045	0	2032
					scaffold_7072	0	2028
					scaffold_7074	0	2028
					scaffold_7081	0	2027
					scaffold_7086	0	2026
					scaffold_7089	0	2026
					scaffold_7090	0	2025
					scaffold_7099	0	2025
					scaffold_7105	0	2523
					scaffold_7108	0	2023
					scaffold_7133	0	2018
					scaffold_7146	0	2015
					scaffold_7160	0	2013
					scaffold_7167	0	2012
					scaffold_7176	0	2010
					scaffold_7183	0	2009
					scaffold_7195	0	2008
					scaffold_7240	0	2001
					scaffold_13833	0	2335

## Sheet: Sup_Table8
Supplementary Table 8. Telomere and centromere regions identified in mOrnAna1.
chr	start	end	type
chr12	60451000	60456000	telomere
chr13	42289000	42294642
chr19	0	5000
chr21	0	2000
chr3	141984000	141987000
chr4	0	1000
chr4	136092000	136094389
chr5	110291000	110293000
chr6	51490000	51493492
chr8	70946000	70949814
chrX2	29660000	29661000
chrX3	0	10000
chrX4	0	2000
chr1	38756000	38757000	centromere
chr1	38760000	38761000
chr1	38762000	38764000
chr1	38767000	38768000
chr1	38773000	38775000
chr1	38778000	38779000
chr1	38787000	38788000
chr1	38799000	38800000
chr2	54707000	54708000
chr3	47256000	47257000
chr3	47260000	47261000
chr3	47340000	47341000
chr3	47343000	47345000
chr3	47351000	47352000
chr3	47353000	47354000
chr3	47358000	47359000
chr3	47360000	47363000
chr3	49582000	49583000
chr3	49586000	49587000
chr3	49592000	49593000
chr3	52818000	52819000
chr3	52827000	52828000
chr3	52829000	52831000
chr3	52834000	52835000
chr3	52838000	52839000
chr3	52851000	52854000
chr3	52860000	52861000
chr3	52862000	52863000
chr4	24678000	24682000
chr4	24683000	24684000
chr4	24691000	24692000
chr4	24695000	24697000
chr4	24698000	24699000
chr4	24701000	24704000
chr4	24706000	24711000
chr4	24712000	24715000
chr4	24716000	24718000
chr4	24735000	24737000
chr4	24738000	24740000
chr4	24742000	24743000
chr4	24744000	24747000
chr4	24748000	24749000
chr6	40765000	40766000
chr6	40788000	40789000
chr6	40796000	40797000
chr6	40798000	40799000
chr6	40805000	40806000
chrX4	7958000	7959000
scaffold_109_arrow_ctg1	3000	4000
scaffold_109_arrow_ctg1	5000	8000
scaffold_109_arrow_ctg1	14000	18000
scaffold_109_arrow_ctg1	19000	22000
scaffold_109_arrow_ctg1	23000	25000
scaffold_109_arrow_ctg1	29000	31000
scaffold_109_arrow_ctg1	32000	36000
scaffold_109_arrow_ctg1	37000	39000
scaffold_109_arrow_ctg1	40000	42000
scaffold_109_arrow_ctg1	46000	48000
scaffold_109_arrow_ctg1	50000	57000
scaffold_113_arrow_ctg1	0	1000
scaffold_114_arrow_ctg1	4000	5000
scaffold_114_arrow_ctg1	7000	9000
scaffold_114_arrow_ctg1	25000	26000
scaffold_121_arrow_ctg1	2000	4000
scaffold_121_arrow_ctg1	5000	8000
scaffold_121_arrow_ctg1	10000	11000
scaffold_121_arrow_ctg1	14000	15000
scaffold_121_arrow_ctg1	16000	19000
scaffold_121_arrow_ctg1	20000	23000
scaffold_121_arrow_ctg1	29000	30000
scaffold_121_arrow_ctg1	31000	33000
scaffold_121_arrow_ctg1	34000	35000
scaffold_121_arrow_ctg1	36000	37000
scaffold_121_arrow_ctg1	38000	39000
scaffold_121_arrow_ctg1	41000	44000
scaffold_121_arrow_ctg1	46000	47000
scaffold_133_arrow_ctg1	2000	4000
scaffold_133_arrow_ctg1	8000	9000
scaffold_133_arrow_ctg1	20000	20825
scaffold_135_arrow_ctg1	9000	10000
scaffold_135_arrow_ctg1	11000	14000
scaffold_135_arrow_ctg1	16000	20000
scaffold_141_arrow_ctg1	6000	7000
scaffold_141_arrow_ctg1	9000	13000
scaffold_141_arrow_ctg1	15000	16000
scaffold_141_arrow_ctg1	17000	18000
scaffold_142_arrow_ctg1	0	1000
scaffold_142_arrow_ctg1	4000	5000
scaffold_142_arrow_ctg1	6000	7000
scaffold_142_arrow_ctg1	10000	12000
scaffold_142_arrow_ctg1	15000	16000
scaffold_142_arrow_ctg1	20000	21000
scaffold_147_arrow_ctg1	2000	4000
scaffold_147_arrow_ctg1	6000	9000
scaffold_147_arrow_ctg1	13000	14000
scaffold_147_arrow_ctg1	18000	19000
scaffold_147_arrow_ctg1	20000	22000
scaffold_147_arrow_ctg1	27000	28000
scaffold_147_arrow_ctg1	33000	36000
scaffold_147_arrow_ctg1	38000	41000
scaffold_147_arrow_ctg1	43000	43157
scaffold_156_arrow_ctg1	9000	10000
scaffold_156_arrow_ctg1	17000	18000
scaffold_156_arrow_ctg1	25000	27000
scaffold_156_arrow_ctg1	33000	34000
scaffold_156_arrow_ctg1	40000	42000
scaffold_156_arrow_ctg1	47000	48000
scaffold_156_arrow_ctg1	52000	53000
scaffold_159_arrow_ctg1	0	1000
scaffold_159_arrow_ctg1	2000	3000
scaffold_159_arrow_ctg1	7000	8000
scaffold_159_arrow_ctg1	10000	14000
scaffold_159_arrow_ctg1	22000	23000
scaffold_159_arrow_ctg1	26000	27988
scaffold_161_arrow_ctg1	1000	2000
scaffold_161_arrow_ctg1	3000	14000
scaffold_161_arrow_ctg1	15000	21000
scaffold_161_arrow_ctg1	23000	24000
scaffold_173_arrow_ctg1	4000	5000
scaffold_173_arrow_ctg1	6000	10000
scaffold_173_arrow_ctg1	11000	13000
scaffold_173_arrow_ctg1	14000	15000
scaffold_173_arrow_ctg1	16000	18000
scaffold_173_arrow_ctg1	19000	21000
scaffold_173_arrow_ctg1	22000	24000
scaffold_173_arrow_ctg1	25000	28000
scaffold_173_arrow_ctg1	30000	31000
scaffold_173_arrow_ctg1	32000	34000
scaffold_173_arrow_ctg1	35000	37000
scaffold_173_arrow_ctg1	38000	41000
scaffold_173_arrow_ctg1	42000	44000
scaffold_173_arrow_ctg1	45000	48000
scaffold_184_arrow_ctg1	0	1000
scaffold_184_arrow_ctg1	3000	5000
scaffold_184_arrow_ctg1	6000	7000
scaffold_184_arrow_ctg1	10000	13000
scaffold_184_arrow_ctg1	14000	15000
scaffold_184_arrow_ctg1	19000	20000
scaffold_184_arrow_ctg1	26000	30000
scaffold_184_arrow_ctg1	31000	32000
scaffold_192_arrow_ctg1	9000	10000
scaffold_192_arrow_ctg1	30000	31000
scaffold_192_arrow_ctg1	41000	42000
scaffold_192_arrow_ctg1	51000	52000
scaffold_192_arrow_ctg1	66000	67000
scaffold_192_arrow_ctg1	82000	83000
scaffold_197_arrow_ctg1	0	1000
scaffold_197_arrow_ctg1	4000	5000
scaffold_197_arrow_ctg1	12000	13000
scaffold_197_arrow_ctg1	15000	16000
scaffold_197_arrow_ctg1	18000	19000
scaffold_197_arrow_ctg1	26000	28000
scaffold_197_arrow_ctg1	36000	37000
scaffold_197_arrow_ctg1	39000	40000
scaffold_197_arrow_ctg1	42000	43000
scaffold_197_arrow_ctg1	55000	56000
scaffold_197_arrow_ctg1	57000	58478
scaffold_204_arrow_ctg1	2000	3000
scaffold_204_arrow_ctg1	5000	9000
scaffold_204_arrow_ctg1	14000	16000
scaffold_204_arrow_ctg1	17000	19000
scaffold_204_arrow_ctg1	20000	22000
scaffold_208_arrow_ctg1	4000	6000
scaffold_208_arrow_ctg1	7000	10000
scaffold_208_arrow_ctg1	16000	19000
scaffold_208_arrow_ctg1	20000	21000
scaffold_208_arrow_ctg1	30000	31000
scaffold_209_arrow_ctg1	0	3000
scaffold_209_arrow_ctg1	5000	9000
scaffold_209_arrow_ctg1	11000	15000
scaffold_209_arrow_ctg1	17000	21000
scaffold_209_arrow_ctg1	23000	25000
scaffold_209_arrow_ctg1	30000	31000
scaffold_209_arrow_ctg1	35000	38000
scaffold_209_arrow_ctg1	40000	40527
scaffold_20_arrow_ctg1	0	1000
scaffold_20_arrow_ctg1	3000	4000
scaffold_20_arrow_ctg1	5000	6000
scaffold_20_arrow_ctg1	14000	15000
scaffold_20_arrow_ctg1	17000	18000
scaffold_20_arrow_ctg1	20000	21000
scaffold_20_arrow_ctg1	22000	25000
scaffold_20_arrow_ctg1	26000	27000
scaffold_20_arrow_ctg1	28000	29000
scaffold_20_arrow_ctg1	30000	31000
scaffold_20_arrow_ctg1	32000	34000
scaffold_20_arrow_ctg1	36000	37000
scaffold_20_arrow_ctg1	41000	43000
scaffold_20_arrow_ctg1	47000	48000
scaffold_213_arrow_ctg1	4000	6000
scaffold_213_arrow_ctg1	10000	11000
scaffold_213_arrow_ctg1	15000	16000
scaffold_213_arrow_ctg1	18000	19000
scaffold_213_arrow_ctg1	22000	23000
scaffold_213_arrow_ctg1	30000	34000
scaffold_213_arrow_ctg1	37000	38000
scaffold_213_arrow_ctg1	42000	43000
scaffold_213_arrow_ctg1	44000	46000
scaffold_213_arrow_ctg1	47000	48000
scaffold_213_arrow_ctg1	49000	50000
scaffold_213_arrow_ctg1	61000	62000
scaffold_213_arrow_ctg1	66000	68000
scaffold_213_arrow_ctg1	71000	73000
scaffold_213_arrow_ctg1	81000	84000
scaffold_213_arrow_ctg1	89000	91000
scaffold_213_arrow_ctg1	92000	93000
scaffold_213_arrow_ctg1	106000	108000
scaffold_213_arrow_ctg1	110000	112000
scaffold_213_arrow_ctg1	113000	114000
scaffold_213_arrow_ctg1	115000	117000
scaffold_213_arrow_ctg1	118000	119000
scaffold_213_arrow_ctg1	125000	127000
scaffold_213_arrow_ctg1	132000	140000
scaffold_213_arrow_ctg1	145000	147000
scaffold_213_arrow_ctg1	154000	157000
scaffold_213_arrow_ctg1	158000	159000
scaffold_213_arrow_ctg1	162000	164000
scaffold_213_arrow_ctg1	168000	188000
scaffold_213_arrow_ctg1	191000	193000
scaffold_213_arrow_ctg1	196000	205000
scaffold_213_arrow_ctg1	209000	211000
scaffold_213_arrow_ctg1	214000	215000
scaffold_213_arrow_ctg1	216000	219000
scaffold_213_arrow_ctg1	230000	231000
scaffold_213_arrow_ctg1	235000	236000
scaffold_213_arrow_ctg1	237000	241000
scaffold_213_arrow_ctg1	244000	245000
scaffold_213_arrow_ctg1	247000	251000
scaffold_213_arrow_ctg1	252000	254000
scaffold_213_arrow_ctg1	256000	257000
scaffold_213_arrow_ctg1	259000	260000
scaffold_213_arrow_ctg1	262000	265000
scaffold_213_arrow_ctg1	268000	269000
scaffold_213_arrow_ctg1	271000	272000
scaffold_213_arrow_ctg1	276000	279000
scaffold_213_arrow_ctg1	282000	284000
scaffold_213_arrow_ctg1	288000	291000
scaffold_213_arrow_ctg1	292000	293000
scaffold_213_arrow_ctg1	294000	296000
scaffold_213_arrow_ctg1	297000	298000
scaffold_213_arrow_ctg1	320000	321000
scaffold_213_arrow_ctg1	323000	324000
scaffold_213_arrow_ctg1	328000	329000
scaffold_213_arrow_ctg1	331000	332000
scaffold_213_arrow_ctg1	350000	351000
scaffold_213_arrow_ctg1	358000	359000
scaffold_221_arrow_ctg1	0	2000
scaffold_221_arrow_ctg1	3000	6000
scaffold_221_arrow_ctg1	9000	10000
scaffold_221_arrow_ctg1	14000	15000
scaffold_221_arrow_ctg1	17000	18000
scaffold_221_arrow_ctg1	22000	24000
scaffold_221_arrow_ctg1	29000	29243
scaffold_222_arrow_ctg1	25000	26000
scaffold_222_arrow_ctg1	27000	30000
scaffold_222_arrow_ctg1	33000	33590
scaffold_240_arrow_ctg1	0	1000
scaffold_240_arrow_ctg1	6000	7000
scaffold_240_arrow_ctg1	14000	15000
scaffold_240_arrow_ctg1	16000	18000
scaffold_240_arrow_ctg1	19000	22000
scaffold_244_arrow_ctg1	3000	15000
scaffold_244_arrow_ctg1	18000	19000
scaffold_244_arrow_ctg1	20000	21000
scaffold_244_arrow_ctg1	22000	24000
scaffold_244_arrow_ctg1	27000	31000
scaffold_244_arrow_ctg1	36000	38000
scaffold_244_arrow_ctg1	39000	40000
scaffold_246_arrow_ctg1	2000	3000
scaffold_246_arrow_ctg1	4000	5000
scaffold_246_arrow_ctg1	6000	9000
scaffold_246_arrow_ctg1	11000	12000
scaffold_246_arrow_ctg1	15000	17000
scaffold_246_arrow_ctg1	18000	19000
scaffold_246_arrow_ctg1	20000	27000
scaffold_246_arrow_ctg1	28000	30000
scaffold_246_arrow_ctg1	33000	34000
scaffold_246_arrow_ctg1	35000	36000
scaffold_248_arrow_ctg1	5000	8000
scaffold_248_arrow_ctg1	9000	10000
scaffold_248_arrow_ctg1	11000	13000
scaffold_248_arrow_ctg1	14000	15000
scaffold_255_arrow_ctg1	1000	3000
scaffold_255_arrow_ctg1	4000	6000
scaffold_255_arrow_ctg1	10000	12000
scaffold_255_arrow_ctg1	16000	17000
scaffold_255_arrow_ctg1	19000	23000
scaffold_255_arrow_ctg1	25000	27000
scaffold_255_arrow_ctg1	29000	32000
scaffold_255_arrow_ctg1	33000	36000
scaffold_256_arrow_ctg1	2000	4000
scaffold_256_arrow_ctg1	12000	15000
scaffold_256_arrow_ctg1	16000	18000
scaffold_256_arrow_ctg1	24000	25000
scaffold_256_arrow_ctg1	28000	30000
scaffold_256_arrow_ctg1	31000	32000
scaffold_256_arrow_ctg1	34000	35000
scaffold_256_arrow_ctg1	36000	38000
scaffold_262_arrow_ctg1	1000	2000
scaffold_262_arrow_ctg1	3000	5000
scaffold_262_arrow_ctg1	6000	9000
scaffold_262_arrow_ctg1	10000	14000
scaffold_262_arrow_ctg1	15000	19000
scaffold_262_arrow_ctg1	23000	25000
scaffold_262_arrow_ctg1	26000	28000
scaffold_262_arrow_ctg1	31000	33000
scaffold_262_arrow_ctg1	35000	39000
scaffold_276_arrow_ctg1	0	1000
scaffold_276_arrow_ctg1	5000	6000
scaffold_276_arrow_ctg1	10000	12000
scaffold_276_arrow_ctg1	31000	32000
scaffold_276_arrow_ctg1	34000	37000
scaffold_276_arrow_ctg1	39000	40000
scaffold_282_arrow_ctg1	2000	4000
scaffold_282_arrow_ctg1	8000	9000
scaffold_282_arrow_ctg1	24000	28000
scaffold_282_arrow_ctg1	32000	33000
scaffold_28_arrow_ctg1	0	2000
scaffold_28_arrow_ctg1	7000	8000
scaffold_28_arrow_ctg1	11000	13000
scaffold_28_arrow_ctg1	17000	18000
scaffold_28_arrow_ctg1	21000	24000
scaffold_28_arrow_ctg1	27000	30000
scaffold_28_arrow_ctg1	34000	37000
scaffold_28_arrow_ctg1	38000	39000
scaffold_28_arrow_ctg1	43000	45000
scaffold_28_arrow_ctg1	46000	47919
scaffold_290_arrow_ctg1	0	2000
scaffold_290_arrow_ctg1	5000	6000
scaffold_290_arrow_ctg1	7000	9000
scaffold_290_arrow_ctg1	11000	13000
scaffold_290_arrow_ctg1	23000	24390
scaffold_291_arrow_ctg1	5000	6000
scaffold_291_arrow_ctg1	9000	11000
scaffold_291_arrow_ctg1	12000	13000
scaffold_291_arrow_ctg1	21000	22000
scaffold_291_arrow_ctg1	27000	32000
scaffold_291_arrow_ctg1	33000	38000
scaffold_291_arrow_ctg1	39000	42000
scaffold_296_arrow_ctg1	0	1000
scaffold_296_arrow_ctg1	2000	7000
scaffold_296_arrow_ctg1	9000	10000
scaffold_296_arrow_ctg1	12000	13000
scaffold_296_arrow_ctg1	14000	15000
scaffold_296_arrow_ctg1	16000	17000
scaffold_296_arrow_ctg1	22000	23000
scaffold_296_arrow_ctg1	33000	35000
scaffold_296_arrow_ctg1	36000	39000
scaffold_296_arrow_ctg1	42000	43000
scaffold_296_arrow_ctg1	44000	45000
scaffold_296_arrow_ctg1	47000	48000
scaffold_298_arrow_ctg1	0	1000
scaffold_298_arrow_ctg1	3000	4000
scaffold_298_arrow_ctg1	6000	7000
scaffold_298_arrow_ctg1	8000	10000
scaffold_298_arrow_ctg1	15000	16000
scaffold_298_arrow_ctg1	18000	19000
scaffold_298_arrow_ctg1	22000	23000
scaffold_299_arrow_ctg1	3000	6000
scaffold_299_arrow_ctg1	7000	8000
scaffold_299_arrow_ctg1	9000	10000
scaffold_299_arrow_ctg1	11000	16000
scaffold_299_arrow_ctg1	17000	18000
scaffold_299_arrow_ctg1	21000	23000
scaffold_299_arrow_ctg1	25000	25801
scaffold_301_arrow_ctg1	0	2000
scaffold_301_arrow_ctg1	3000	15000
scaffold_301_arrow_ctg1	16000	17000
scaffold_301_arrow_ctg1	20000	22000
scaffold_302_arrow_ctg1	0	1000
scaffold_302_arrow_ctg1	10000	14000
scaffold_302_arrow_ctg1	17000	20000
scaffold_302_arrow_ctg1	23000	24000
scaffold_302_arrow_ctg1	26000	28000
scaffold_302_arrow_ctg1	32000	36000
scaffold_302_arrow_ctg1	39000	40000
scaffold_302_arrow_ctg1	44000	45000
scaffold_302_arrow_ctg1	46000	47000
scaffold_302_arrow_ctg1	50000	51000
scaffold_302_arrow_ctg1	57000	58000
scaffold_302_arrow_ctg1	59000	62000
scaffold_302_arrow_ctg1	64000	65000
scaffold_302_arrow_ctg1	66000	70000
scaffold_302_arrow_ctg1	72000	73000
scaffold_302_arrow_ctg1	74000	75000
scaffold_302_arrow_ctg1	76000	77000
scaffold_302_arrow_ctg1	78000	80000
scaffold_302_arrow_ctg1	81000	83000
scaffold_302_arrow_ctg1	85000	88000
scaffold_302_arrow_ctg1	93000	94000
scaffold_302_arrow_ctg1	98000	104000
scaffold_302_arrow_ctg1	108000	110000
scaffold_302_arrow_ctg1	111000	116000
scaffold_302_arrow_ctg1	117000	118000
scaffold_302_arrow_ctg1	119000	120000
scaffold_302_arrow_ctg1	122000	124000
scaffold_302_arrow_ctg1	125000	126000
scaffold_302_arrow_ctg1	127000	128000
scaffold_302_arrow_ctg1	131000	132000
scaffold_302_arrow_ctg1	134000	135000
scaffold_302_arrow_ctg1	140000	142000
scaffold_302_arrow_ctg1	143000	144000
scaffold_302_arrow_ctg1	146000	148000
scaffold_302_arrow_ctg1	149000	150000
scaffold_302_arrow_ctg1	152000	158000
scaffold_302_arrow_ctg1	159000	161000
scaffold_306_arrow_ctg1	5000	8000
scaffold_306_arrow_ctg1	9000	12000
scaffold_306_arrow_ctg1	13000	14000
scaffold_306_arrow_ctg1	18000	19000
scaffold_306_arrow_ctg1	21000	23000
scaffold_306_arrow_ctg1	26000	26656
scaffold_308_arrow_ctg1	3000	4000
scaffold_308_arrow_ctg1	9000	10000
scaffold_308_arrow_ctg1	11000	14000
scaffold_308_arrow_ctg1	15000	17000
scaffold_308_arrow_ctg1	18000	32000
scaffold_308_arrow_ctg1	33000	34000
scaffold_308_arrow_ctg1	36000	37000
scaffold_308_arrow_ctg1	38000	39000
scaffold_308_arrow_ctg1	43000	45000
scaffold_308_arrow_ctg1	48000	49000
scaffold_308_arrow_ctg1	51000	52000
scaffold_309_arrow_ctg1	2000	5000
scaffold_309_arrow_ctg1	12000	16000
scaffold_309_arrow_ctg1	17000	18000
scaffold_309_arrow_ctg1	21000	22346
scaffold_315_arrow_ctg1	4000	5000
scaffold_315_arrow_ctg1	9000	11000
scaffold_315_arrow_ctg1	13000	14000
scaffold_315_arrow_ctg1	17000	18000
scaffold_315_arrow_ctg1	23000	24000
scaffold_317_arrow_ctg1	3000	4000
scaffold_317_arrow_ctg1	19000	20000
scaffold_317_arrow_ctg1	28000	29000
scaffold_324_arrow_ctg1	0	1000
scaffold_324_arrow_ctg1	8000	10000
scaffold_324_arrow_ctg1	12000	13000
scaffold_324_arrow_ctg1	17000	18000
scaffold_324_arrow_ctg1	20000	21000
scaffold_324_arrow_ctg1	22000	24000
scaffold_324_arrow_ctg1	25000	27000
scaffold_338_arrow_ctg1	1000	7000
scaffold_349_arrow_ctg1	3000	4000
scaffold_349_arrow_ctg1	7000	8000
scaffold_349_arrow_ctg1	9000	11000
scaffold_349_arrow_ctg1	13000	15000
scaffold_349_arrow_ctg1	16000	17000
scaffold_350_arrow_ctg1	17000	19000
scaffold_350_arrow_ctg1	24000	25000
scaffold_350_arrow_ctg1	33000	34000
scaffold_351_arrow_ctg1	0	3000
scaffold_351_arrow_ctg1	5000	6000
scaffold_351_arrow_ctg1	7000	12000
scaffold_351_arrow_ctg1	14000	15000
scaffold_351_arrow_ctg1	20000	21000
scaffold_351_arrow_ctg1	23000	24000
scaffold_351_arrow_ctg1	25000	26000
scaffold_351_arrow_ctg1	48000	50000
scaffold_351_arrow_ctg1	51000	52000
scaffold_351_arrow_ctg1	61000	62000
scaffold_351_arrow_ctg1	64000	65000
scaffold_351_arrow_ctg1	66000	72000
scaffold_351_arrow_ctg1	75000	81000
scaffold_351_arrow_ctg1	85000	87000
scaffold_351_arrow_ctg1	95000	97000
scaffold_351_arrow_ctg1	116000	117000
scaffold_351_arrow_ctg1	136000	137000
scaffold_360_arrow_ctg1	6000	7000
scaffold_360_arrow_ctg1	12000	13000
scaffold_360_arrow_ctg1	18000	19000
scaffold_360_arrow_ctg1	21000	22000
scaffold_366_arrow_ctg1	3000	5000
scaffold_366_arrow_ctg1	8000	9000
scaffold_366_arrow_ctg1	10000	11000
scaffold_366_arrow_ctg1	14000	16000
scaffold_366_arrow_ctg1	18000	20000
scaffold_366_arrow_ctg1	26000	28000
scaffold_367_arrow_ctg1	6000	7000
scaffold_367_arrow_ctg1	10000	16000
scaffold_367_arrow_ctg1	23000	24000
scaffold_367_arrow_ctg1	25000	26000
scaffold_367_arrow_ctg1	27000	30000
scaffold_367_arrow_ctg1	33000	36000
scaffold_367_arrow_ctg1	37000	39000
scaffold_367_arrow_ctg1	40000	43000
scaffold_367_arrow_ctg1	44000	46000
scaffold_367_arrow_ctg1	57000	63000
scaffold_367_arrow_ctg1	64000	65000
scaffold_367_arrow_ctg1	72000	75000
scaffold_367_arrow_ctg1	79000	81000
scaffold_367_arrow_ctg1	82000	83000
scaffold_367_arrow_ctg1	84000	84485
scaffold_36_arrow_ctg1	12000	13000
scaffold_36_arrow_ctg1	18000	20000
scaffold_36_arrow_ctg1	23000	24000
scaffold_36_arrow_ctg1	25000	26000
scaffold_36_arrow_ctg1	27000	28000
scaffold_36_arrow_ctg1	36000	37000
scaffold_36_arrow_ctg1	40000	41000
scaffold_36_arrow_ctg1	47000	49000
scaffold_36_arrow_ctg1	53000	58000
scaffold_36_arrow_ctg1	66000	68000
scaffold_372_arrow_ctg1	1000	5000
scaffold_372_arrow_ctg1	6000	11000
scaffold_372_arrow_ctg1	12000	14000
scaffold_372_arrow_ctg1	15000	18000
scaffold_372_arrow_ctg1	19000	20000
scaffold_372_arrow_ctg1	24000	28000
scaffold_372_arrow_ctg1	29000	36000
scaffold_372_arrow_ctg1	38000	39000
scaffold_372_arrow_ctg1	43000	46000
scaffold_378_arrow_ctg1	0	1000
scaffold_378_arrow_ctg1	4000	5000
scaffold_378_arrow_ctg1	6000	7000
scaffold_378_arrow_ctg1	10000	11000
scaffold_378_arrow_ctg1	14000	15000
scaffold_378_arrow_ctg1	17000	18000
scaffold_378_arrow_ctg1	21000	24000
scaffold_378_arrow_ctg1	28000	29000
scaffold_378_arrow_ctg1	32000	34000
scaffold_378_arrow_ctg1	35000	37000
scaffold_378_arrow_ctg1	38000	41000
scaffold_378_arrow_ctg1	43000	45000
scaffold_380_arrow_ctg1	0	1000
scaffold_380_arrow_ctg1	5000	6000
scaffold_380_arrow_ctg1	10000	11000
scaffold_380_arrow_ctg1	12000	13000
scaffold_380_arrow_ctg1	16000	18000
scaffold_380_arrow_ctg1	19000	20000
scaffold_380_arrow_ctg1	21000	26000
scaffold_385_arrow_ctg1	3000	5000
scaffold_385_arrow_ctg1	10000	11000
scaffold_385_arrow_ctg1	14000	16000
scaffold_385_arrow_ctg1	18000	19000
scaffold_385_arrow_ctg1	21000	22000
scaffold_385_arrow_ctg1	23000	25000
scaffold_385_arrow_ctg1	28000	30000
scaffold_385_arrow_ctg1	31000	34000
scaffold_385_arrow_ctg1	37000	39000
scaffold_385_arrow_ctg1	41000	43000
scaffold_385_arrow_ctg1	44000	45000
scaffold_385_arrow_ctg1	46000	48000
scaffold_385_arrow_ctg1	51000	52000
scaffold_385_arrow_ctg1	56000	57000
scaffold_385_arrow_ctg1	59000	63000
scaffold_385_arrow_ctg1	70000	72000
scaffold_386_arrow_ctg1	0	1000
scaffold_386_arrow_ctg1	10000	11000
scaffold_386_arrow_ctg1	17000	19000
scaffold_386_arrow_ctg1	23000	24000
scaffold_386_arrow_ctg1	26000	27000
scaffold_386_arrow_ctg1	35000	36000
scaffold_386_arrow_ctg1	39000	41000
scaffold_386_arrow_ctg1	43000	44000
scaffold_386_arrow_ctg1	45000	46000
scaffold_386_arrow_ctg1	47000	50000
scaffold_386_arrow_ctg1	53000	54000
scaffold_386_arrow_ctg1	55000	58000
scaffold_386_arrow_ctg1	61000	62000
scaffold_386_arrow_ctg1	66000	67000
scaffold_386_arrow_ctg1	68000	70000
scaffold_386_arrow_ctg1	71000	72000
scaffold_388_arrow_ctg1	0	1000
scaffold_388_arrow_ctg1	14000	15000
scaffold_388_arrow_ctg1	16000	17000
scaffold_388_arrow_ctg1	19000	20000
scaffold_388_arrow_ctg1	21000	22000
scaffold_388_arrow_ctg1	23000	24121
scaffold_389_arrow_ctg1	5000	11000
scaffold_389_arrow_ctg1	13000	16000
scaffold_389_arrow_ctg1	18000	28000
scaffold_389_arrow_ctg1	29000	31000
scaffold_389_arrow_ctg1	32000	33000
scaffold_389_arrow_ctg1	34000	39000
scaffold_391_arrow_ctg1	0	2000
scaffold_391_arrow_ctg1	6000	11000
scaffold_391_arrow_ctg1	12000	14000
scaffold_391_arrow_ctg1	16000	17000
scaffold_391_arrow_ctg1	20000	20280
scaffold_392_arrow_ctg1	11000	12000
scaffold_392_arrow_ctg1	13000	14000
scaffold_392_arrow_ctg1	17000	18000
scaffold_396_arrow_ctg1	8000	9000
scaffold_396_arrow_ctg1	18000	19000
scaffold_396_arrow_ctg1	25000	26000
scaffold_398_arrow_ctg1	5000	6000
scaffold_398_arrow_ctg1	10000	12000
scaffold_398_arrow_ctg1	17000	19000
scaffold_398_arrow_ctg1	20000	21000
scaffold_398_arrow_ctg1	22000	24000
scaffold_398_arrow_ctg1	28000	32000
scaffold_398_arrow_ctg1	33000	34000
scaffold_398_arrow_ctg1	35000	35551
scaffold_39_arrow_ctg1	9000	11000
scaffold_39_arrow_ctg1	15000	16000
scaffold_39_arrow_ctg1	20000	21000
scaffold_39_arrow_ctg1	24000	25000
scaffold_39_arrow_ctg1	54000	55000
scaffold_39_arrow_ctg1	69000	70000
scaffold_39_arrow_ctg1	73000	74000
scaffold_39_arrow_ctg1	78000	80000
scaffold_39_arrow_ctg1	81000	82000
scaffold_39_arrow_ctg1	104000	106000
scaffold_39_arrow_ctg1	123000	125000
scaffold_39_arrow_ctg1	139000	140000
scaffold_39_arrow_ctg1	144000	145000
scaffold_39_arrow_ctg1	146000	147000
scaffold_39_arrow_ctg1	149000	150000
scaffold_39_arrow_ctg1	152000	153000
scaffold_39_arrow_ctg1	176000	177000
scaffold_39_arrow_ctg1	183000	184000
scaffold_39_arrow_ctg1	185000	186000
scaffold_39_arrow_ctg1	194000	195000
scaffold_39_arrow_ctg1	201000	202000
scaffold_39_arrow_ctg1	203000	204000
scaffold_39_arrow_ctg1	212000	215000
scaffold_39_arrow_ctg1	221000	222000
scaffold_39_arrow_ctg1	226000	227000
scaffold_3_arrow_ctg1	8000	9000
scaffold_3_arrow_ctg1	18000	19000
scaffold_3_arrow_ctg1	26000	27000
scaffold_3_arrow_ctg1	40000	41000
scaffold_3_arrow_ctg1	42000	43000
scaffold_3_arrow_ctg1	51000	52000
scaffold_3_arrow_ctg1	69000	70000
scaffold_3_arrow_ctg1	71000	72000
scaffold_405_arrow_ctg1	0	7000
scaffold_405_arrow_ctg1	8000	13000
scaffold_405_arrow_ctg1	17000	19000
scaffold_405_arrow_ctg1	20000	25000
scaffold_405_arrow_ctg1	26000	28000
scaffold_406_arrow_ctg1	0	2000
scaffold_406_arrow_ctg1	5000	8000
scaffold_406_arrow_ctg1	10000	13000
scaffold_406_arrow_ctg1	14000	16000
scaffold_406_arrow_ctg1	21000	22000
scaffold_408_arrow_ctg1	2000	5000
scaffold_408_arrow_ctg1	6000	7000
scaffold_408_arrow_ctg1	11000	12000
scaffold_408_arrow_ctg1	14000	15000
scaffold_408_arrow_ctg1	16000	17000
scaffold_408_arrow_ctg1	18000	19000
scaffold_408_arrow_ctg1	21000	25000
scaffold_408_arrow_ctg1	27000	31000
scaffold_408_arrow_ctg1	32000	33000
scaffold_408_arrow_ctg1	35000	36000
scaffold_408_arrow_ctg1	37000	38000
scaffold_408_arrow_ctg1	41000	42000
scaffold_408_arrow_ctg1	46000	47000
scaffold_408_arrow_ctg1	52000	53000
scaffold_408_arrow_ctg1	54000	55474
scaffold_409_arrow_ctg1	1000	2000
scaffold_409_arrow_ctg1	5000	7000
scaffold_409_arrow_ctg1	9000	10000
scaffold_409_arrow_ctg1	12000	13000
scaffold_416_arrow_ctg1	0	1000
scaffold_416_arrow_ctg1	2000	3000
scaffold_416_arrow_ctg1	6000	7000
scaffold_416_arrow_ctg1	10000	11000
scaffold_416_arrow_ctg1	21000	22000
scaffold_416_arrow_ctg1	25000	28000
scaffold_416_arrow_ctg1	29000	31000
scaffold_416_arrow_ctg1	39000	40000
scaffold_416_arrow_ctg1	41000	42000
scaffold_416_arrow_ctg1	45000	46000
scaffold_416_arrow_ctg1	47000	50000
scaffold_416_arrow_ctg1	51000	52000
scaffold_416_arrow_ctg1	53000	54000
scaffold_416_arrow_ctg1	56000	64000
scaffold_416_arrow_ctg1	66000	67000
scaffold_416_arrow_ctg1	70000	72000
scaffold_417_arrow_ctg1	5000	6000
scaffold_417_arrow_ctg1	7000	8000
scaffold_417_arrow_ctg1	12000	14000
scaffold_417_arrow_ctg1	17000	18000
scaffold_417_arrow_ctg1	23000	24000
scaffold_417_arrow_ctg1	27000	28000
scaffold_417_arrow_ctg1	32000	34000
scaffold_417_arrow_ctg1	35000	36000
scaffold_417_arrow_ctg1	37000	38000
scaffold_417_arrow_ctg1	42000	44000
scaffold_417_arrow_ctg1	47000	48000
scaffold_417_arrow_ctg1	52000	54000
scaffold_417_arrow_ctg1	57000	58000
scaffold_417_arrow_ctg1	60000	62000
scaffold_417_arrow_ctg1	63000	64000
scaffold_417_arrow_ctg1	72000	73000
scaffold_417_arrow_ctg1	80000	82000
scaffold_417_arrow_ctg1	83000	84000
scaffold_41_arrow_ctg1	1000	5000
scaffold_41_arrow_ctg1	6000	7000
scaffold_41_arrow_ctg1	8000	10000
scaffold_41_arrow_ctg1	19000	21000
scaffold_421_arrow_ctg1	2000	3000
scaffold_421_arrow_ctg1	4000	5000
scaffold_421_arrow_ctg1	6000	9000
scaffold_421_arrow_ctg1	10000	24000
scaffold_421_arrow_ctg1	25000	32000
scaffold_421_arrow_ctg1	33000	39000
scaffold_425_arrow_ctg1	3000	4000
scaffold_425_arrow_ctg1	5000	7000
scaffold_425_arrow_ctg1	10000	12000
scaffold_425_arrow_ctg1	14000	15000
scaffold_425_arrow_ctg1	19000	28000
scaffold_425_arrow_ctg1	29000	32000
scaffold_434_arrow_ctg1	9000	10000
scaffold_434_arrow_ctg1	13000	14000
scaffold_434_arrow_ctg1	19000	24000
scaffold_434_arrow_ctg1	25000	25426
scaffold_436_arrow_ctg1	0	1000
scaffold_436_arrow_ctg1	2000	8000
scaffold_436_arrow_ctg1	13000	16000
scaffold_436_arrow_ctg1	21000	22000
scaffold_436_arrow_ctg1	23000	25000
scaffold_436_arrow_ctg1	26000	27000
scaffold_437_arrow_ctg1	0	1000
scaffold_437_arrow_ctg1	2000	6000
scaffold_437_arrow_ctg1	10000	11000
scaffold_437_arrow_ctg1	13000	20000
scaffold_437_arrow_ctg1	21000	25000
scaffold_441_arrow_ctg1	0	1000
scaffold_441_arrow_ctg1	2000	4000
scaffold_441_arrow_ctg1	6000	7000
scaffold_441_arrow_ctg1	9000	17000
scaffold_441_arrow_ctg1	20000	23000
scaffold_441_arrow_ctg1	27000	28000
scaffold_441_arrow_ctg1	31000	33000
scaffold_447_arrow_ctg1	9000	10000
scaffold_447_arrow_ctg1	17000	19000
scaffold_447_arrow_ctg1	22000	25000
scaffold_447_arrow_ctg1	26000	27000
scaffold_447_arrow_ctg1	31000	32000
scaffold_447_arrow_ctg1	35000	36000
scaffold_449_arrow_ctg1	0	2000
scaffold_449_arrow_ctg1	4000	6000
scaffold_449_arrow_ctg1	7000	8000
scaffold_449_arrow_ctg1	13000	14000
scaffold_449_arrow_ctg1	16000	18000
scaffold_453_arrow_ctg1	0	1000
scaffold_453_arrow_ctg1	4000	5000
scaffold_453_arrow_ctg1	6000	12000
scaffold_453_arrow_ctg1	13000	15000
scaffold_453_arrow_ctg1	16000	20000
scaffold_453_arrow_ctg1	21000	23000
scaffold_453_arrow_ctg1	24000	26903
scaffold_455_arrow_ctg1	1000	4000
scaffold_455_arrow_ctg1	6000	7000
scaffold_455_arrow_ctg1	8000	9000
scaffold_455_arrow_ctg1	11000	14000
scaffold_455_arrow_ctg1	18000	19000
scaffold_455_arrow_ctg1	22000	24000
scaffold_455_arrow_ctg1	26000	27000
scaffold_455_arrow_ctg1	29000	33000
scaffold_455_arrow_ctg1	39000	40000
scaffold_455_arrow_ctg1	41000	41258
scaffold_459_arrow_ctg1	0	1000
scaffold_459_arrow_ctg1	3000	5000
scaffold_459_arrow_ctg1	7000	10000
scaffold_459_arrow_ctg1	12000	14000
scaffold_459_arrow_ctg1	18000	19000
scaffold_459_arrow_ctg1	22000	22412
scaffold_45_arrow_ctg1	13000	14000
scaffold_45_arrow_ctg1	15000	19000
scaffold_45_arrow_ctg1	22000	24000
scaffold_45_arrow_ctg1	25000	26000
scaffold_45_arrow_ctg1	34000	36000
scaffold_45_arrow_ctg1	37000	39000
scaffold_45_arrow_ctg1	40000	46000
scaffold_45_arrow_ctg1	47000	48000
scaffold_45_arrow_ctg1	57000	57377
scaffold_463_arrow_ctg1	1000	2000
scaffold_463_arrow_ctg1	3000	9000
scaffold_463_arrow_ctg1	15000	16000
scaffold_463_arrow_ctg1	21000	22000
scaffold_463_arrow_ctg1	23000	29000
scaffold_463_arrow_ctg1	30000	31977
scaffold_468_arrow_ctg1	6000	7000
scaffold_471_arrow_ctg1	2000	3000
scaffold_471_arrow_ctg1	4000	7000
scaffold_471_arrow_ctg1	10000	13000
scaffold_471_arrow_ctg1	16000	17000
scaffold_471_arrow_ctg1	18000	20000
scaffold_475_arrow_ctg1	10000	11000
scaffold_475_arrow_ctg1	13000	14000
scaffold_475_arrow_ctg1	23000	24199
scaffold_482_arrow_ctg1	1000	5000
scaffold_482_arrow_ctg1	7000	10000
scaffold_482_arrow_ctg1	11000	12000
scaffold_482_arrow_ctg1	14000	17000
scaffold_482_arrow_ctg1	18000	19000
scaffold_482_arrow_ctg1	20000	23000
scaffold_482_arrow_ctg1	24000	25000
scaffold_484_arrow_ctg1	0	1000
scaffold_485_arrow_ctg1	0	12000
scaffold_485_arrow_ctg1	13000	17000
scaffold_485_arrow_ctg1	21000	22000
scaffold_485_arrow_ctg1	25000	26000
scaffold_486_arrow_ctg1	3000	4000
scaffold_486_arrow_ctg1	5000	7000
scaffold_486_arrow_ctg1	12000	13000
scaffold_486_arrow_ctg1	19000	21000
scaffold_488_arrow_ctg1	1000	3000
scaffold_488_arrow_ctg1	4000	7000
scaffold_488_arrow_ctg1	10000	17000
scaffold_488_arrow_ctg1	18000	20000
scaffold_488_arrow_ctg1	22000	24000
scaffold_488_arrow_ctg1	25000	26756
scaffold_489_arrow_ctg1	6000	7000
scaffold_489_arrow_ctg1	12000	13000
scaffold_489_arrow_ctg1	17000	20000
scaffold_48_arrow_ctg1	5000	6000
scaffold_48_arrow_ctg1	7000	9000
scaffold_48_arrow_ctg1	13000	22000
scaffold_48_arrow_ctg1	29000	30000
scaffold_48_arrow_ctg1	33000	36000
scaffold_48_arrow_ctg1	37000	41000
scaffold_48_arrow_ctg1	46000	47000
scaffold_48_arrow_ctg1	49000	50000
scaffold_48_arrow_ctg1	52000	53000
scaffold_496_arrow_ctg1	0	2000
scaffold_496_arrow_ctg1	4000	9000
scaffold_496_arrow_ctg1	10000	15000
scaffold_496_arrow_ctg1	16000	17000
scaffold_503_arrow_ctg1	5000	6000
scaffold_503_arrow_ctg1	10000	12000
scaffold_503_arrow_ctg1	14000	16000
scaffold_503_arrow_ctg1	17000	24000
scaffold_503_arrow_ctg1	25000	30000
scaffold_504_arrow_ctg1	2000	5000
scaffold_504_arrow_ctg1	6000	7000
scaffold_504_arrow_ctg1	8000	21000
scaffold_504_arrow_ctg1	22000	42000
scaffold_50_arrow_ctg1	1000	6000
scaffold_50_arrow_ctg1	7000	12000
scaffold_50_arrow_ctg1	13000	17000
scaffold_50_arrow_ctg1	18000	33000
scaffold_514_arrow_ctg1	1000	4000
scaffold_514_arrow_ctg1	6000	8000
scaffold_514_arrow_ctg1	10000	11000
scaffold_514_arrow_ctg1	13000	20000
scaffold_514_arrow_ctg1	21000	21573
scaffold_518_arrow_ctg1	5000	6000
scaffold_518_arrow_ctg1	27000	29000
scaffold_518_arrow_ctg1	31000	32000
scaffold_518_arrow_ctg1	36000	37000
scaffold_519_arrow_ctg1	12000	13000
scaffold_519_arrow_ctg1	16000	18000
scaffold_519_arrow_ctg1	19000	20000
scaffold_519_arrow_ctg1	34000	36000
scaffold_519_arrow_ctg1	40000	42000
scaffold_519_arrow_ctg1	43000	44000
scaffold_519_arrow_ctg1	47000	47453
scaffold_527_arrow_ctg1	10000	12000
scaffold_527_arrow_ctg1	18000	19000
scaffold_528_arrow_ctg1	6000	9000
scaffold_528_arrow_ctg1	12000	14000
scaffold_528_arrow_ctg1	15000	17000
scaffold_528_arrow_ctg1	18000	19000
scaffold_528_arrow_ctg1	26000	27000
scaffold_535_arrow_ctg1	6000	7000
scaffold_535_arrow_ctg1	8000	9000
scaffold_535_arrow_ctg1	10000	14000
scaffold_535_arrow_ctg1	18000	21000
scaffold_535_arrow_ctg1	23000	24000
scaffold_535_arrow_ctg1	28000	31000
scaffold_535_arrow_ctg1	36000	37000
scaffold_535_arrow_ctg1	41000	44000
scaffold_53_arrow_ctg1	9000	10000
scaffold_53_arrow_ctg1	13000	14000
scaffold_53_arrow_ctg1	20000	21000
scaffold_53_arrow_ctg1	25000	26000
scaffold_53_arrow_ctg1	28000	29000
scaffold_53_arrow_ctg1	30000	31000
scaffold_53_arrow_ctg1	32000	34000
scaffold_53_arrow_ctg1	37000	42000
scaffold_53_arrow_ctg1	45000	46082
scaffold_541_arrow_ctg1	2000	3000
scaffold_546_arrow_ctg1	3000	6000
scaffold_546_arrow_ctg1	7000	9000
scaffold_546_arrow_ctg1	10000	13000
scaffold_546_arrow_ctg1	15000	16000
scaffold_546_arrow_ctg1	20000	20654
scaffold_54_arrow_ctg1	1000	2000
scaffold_54_arrow_ctg1	10000	14000
scaffold_54_arrow_ctg1	23000	25000
scaffold_54_arrow_ctg1	26000	27000
scaffold_54_arrow_ctg1	32000	33000
scaffold_552_arrow_ctg1	10000	12000
scaffold_552_arrow_ctg1	13000	14000
scaffold_552_arrow_ctg1	18000	19000
scaffold_552_arrow_ctg1	21000	22000
scaffold_552_arrow_ctg1	24000	25000
scaffold_553_arrow_ctg1	0	2000
scaffold_553_arrow_ctg1	5000	6000
scaffold_553_arrow_ctg1	20000	22000
scaffold_553_arrow_ctg1	23000	24000
scaffold_553_arrow_ctg1	25000	26000
scaffold_553_arrow_ctg1	34000	35000
scaffold_553_arrow_ctg1	40000	42000
scaffold_553_arrow_ctg1	43000	44000
scaffold_553_arrow_ctg1	45000	46000
scaffold_553_arrow_ctg1	54000	57000
scaffold_553_arrow_ctg1	60000	61000
scaffold_554_arrow_ctg1	4000	5000
scaffold_554_arrow_ctg1	6000	7000
scaffold_554_arrow_ctg1	10000	11000
scaffold_554_arrow_ctg1	12000	14000
scaffold_556_arrow_ctg1	6000	7000
scaffold_556_arrow_ctg1	14000	19000
scaffold_556_arrow_ctg1	20000	22000
scaffold_556_arrow_ctg1	34000	35000
scaffold_556_arrow_ctg1	39000	40000
scaffold_556_arrow_ctg1	43000	44000
scaffold_556_arrow_ctg1	52000	54000
scaffold_575_arrow_ctg1	6000	8000
scaffold_575_arrow_ctg1	9000	11000
scaffold_575_arrow_ctg1	14000	15000
scaffold_575_arrow_ctg1	18000	19000
scaffold_575_arrow_ctg1	28000	29000
scaffold_575_arrow_ctg1	31000	32000
scaffold_575_arrow_ctg1	35000	36000
scaffold_575_arrow_ctg1	39000	41000
scaffold_575_arrow_ctg1	44000	45000
scaffold_575_arrow_ctg1	46000	47000
scaffold_575_arrow_ctg1	51000	52000
scaffold_575_arrow_ctg1	59000	60000
scaffold_575_arrow_ctg1	63000	64000
scaffold_575_arrow_ctg1	67000	68000
scaffold_582_arrow_ctg1	2000	3000
scaffold_582_arrow_ctg1	4000	5000
scaffold_582_arrow_ctg1	6000	9000
scaffold_582_arrow_ctg1	10000	12000
scaffold_582_arrow_ctg1	13000	14000
scaffold_582_arrow_ctg1	20000	21000
scaffold_582_arrow_ctg1	23000	24000
scaffold_582_arrow_ctg1	27000	30000
scaffold_582_arrow_ctg1	31000	32000
scaffold_582_arrow_ctg1	33000	34000
scaffold_582_arrow_ctg1	35000	36000
scaffold_582_arrow_ctg1	37000	38000
scaffold_582_arrow_ctg1	43000	44000
scaffold_585_arrow_ctg1	2000	9000
scaffold_585_arrow_ctg1	11000	17000
scaffold_585_arrow_ctg1	20000	21000
scaffold_587_arrow_ctg1	4000	6000
scaffold_587_arrow_ctg1	7000	8000
scaffold_587_arrow_ctg1	11000	13000
scaffold_587_arrow_ctg1	14000	15000
scaffold_587_arrow_ctg1	17000	20000
scaffold_587_arrow_ctg1	21000	24000
scaffold_590_arrow_ctg1	8000	10000
scaffold_590_arrow_ctg1	15000	17000
scaffold_590_arrow_ctg1	19000	20000
scaffold_590_arrow_ctg1	21000	21698
scaffold_594_arrow_ctg1	7000	8000
scaffold_594_arrow_ctg1	9000	10000
scaffold_594_arrow_ctg1	12000	15000
scaffold_594_arrow_ctg1	19000	20000
scaffold_594_arrow_ctg1	23000	24000
scaffold_598_arrow_ctg1	12000	13000
scaffold_598_arrow_ctg1	28000	29000
scaffold_598_arrow_ctg1	30000	31000
scaffold_5_arrow_ctg1	0	1000
scaffold_5_arrow_ctg1	2000	3000
scaffold_5_arrow_ctg1	6000	8000
scaffold_5_arrow_ctg1	9000	10000
scaffold_5_arrow_ctg1	15000	16000
scaffold_5_arrow_ctg1	24000	26000
scaffold_5_arrow_ctg1	28000	29000
scaffold_611_arrow_ctg1	3000	4000
scaffold_611_arrow_ctg1	5000	7000
scaffold_611_arrow_ctg1	8000	9000
scaffold_611_arrow_ctg1	10000	13000
scaffold_611_arrow_ctg1	14000	23000
scaffold_611_arrow_ctg1	27000	28000
scaffold_611_arrow_ctg1	29000	30000
scaffold_611_arrow_ctg1	34000	37000
scaffold_611_arrow_ctg1	39000	40000
scaffold_611_arrow_ctg1	41000	43000
scaffold_612_arrow_ctg1	1000	2000
scaffold_612_arrow_ctg1	3000	4000
scaffold_612_arrow_ctg1	5000	6000
scaffold_612_arrow_ctg1	8000	9000
scaffold_612_arrow_ctg1	11000	16000
scaffold_612_arrow_ctg1	17000	18000
scaffold_612_arrow_ctg1	20000	21000
scaffold_612_arrow_ctg1	27000	28000
scaffold_612_arrow_ctg1	30000	31000
scaffold_612_arrow_ctg1	35000	36000
scaffold_612_arrow_ctg1	40000	41000
scaffold_616_arrow_ctg1	0	1000
scaffold_616_arrow_ctg1	3000	5000
scaffold_616_arrow_ctg1	12000	13000
scaffold_616_arrow_ctg1	24000	25000
scaffold_616_arrow_ctg1	29000	30000
scaffold_616_arrow_ctg1	37000	38000
scaffold_620_arrow_ctg1	0	1000
scaffold_620_arrow_ctg1	6000	8000
scaffold_620_arrow_ctg1	10000	11000
scaffold_620_arrow_ctg1	12000	13000
scaffold_620_arrow_ctg1	15000	17000
scaffold_620_arrow_ctg1	20000	21000
scaffold_620_arrow_ctg1	23000	24000
scaffold_620_arrow_ctg1	26000	27000
scaffold_620_arrow_ctg1	28000	30000
scaffold_620_arrow_ctg1	31000	34000
scaffold_620_arrow_ctg1	35000	35213
scaffold_624_arrow_ctg1	1000	2000
scaffold_624_arrow_ctg1	3000	7000
scaffold_624_arrow_ctg1	8000	11000
scaffold_624_arrow_ctg1	12000	15000
scaffold_624_arrow_ctg1	17000	18000
scaffold_624_arrow_ctg1	22000	25000
scaffold_624_arrow_ctg1	39000	39797
scaffold_629_arrow_ctg1	4000	5000
scaffold_629_arrow_ctg1	7000	8000
scaffold_629_arrow_ctg1	11000	14000
scaffold_629_arrow_ctg1	15000	19000
scaffold_629_arrow_ctg1	21000	21148
scaffold_62_arrow_ctg1	0	5000
scaffold_62_arrow_ctg1	8000	14000
scaffold_62_arrow_ctg1	17000	18000
scaffold_62_arrow_ctg1	19000	23000
scaffold_637_arrow_ctg1	0	2000
scaffold_637_arrow_ctg1	8000	9000
scaffold_637_arrow_ctg1	11000	16000
scaffold_637_arrow_ctg1	20000	21000
scaffold_637_arrow_ctg1	22000	27000
scaffold_637_arrow_ctg1	31000	32000
scaffold_63_arrow_ctg1	10000	11000
scaffold_63_arrow_ctg1	13000	20000
scaffold_63_arrow_ctg1	24000	26000
scaffold_63_arrow_ctg1	29000	32000
scaffold_63_arrow_ctg1	36000	38000
scaffold_63_arrow_ctg1	41000	45000
scaffold_63_arrow_ctg1	49000	51000
scaffold_641_arrow_ctg1	0	4000
scaffold_641_arrow_ctg1	5000	8000
scaffold_641_arrow_ctg1	10000	11000
scaffold_641_arrow_ctg1	13000	17000
scaffold_641_arrow_ctg1	19000	20000
scaffold_641_arrow_ctg1	23000	23931
scaffold_646_arrow_ctg1	3000	4000
scaffold_646_arrow_ctg1	17000	20000
scaffold_646_arrow_ctg1	23000	24000
scaffold_646_arrow_ctg1	25000	26000
scaffold_646_arrow_ctg1	27000	28507
scaffold_654_arrow_ctg1	6000	9000
scaffold_654_arrow_ctg1	16000	22394
scaffold_655_arrow_ctg1	2000	3000
scaffold_655_arrow_ctg1	6000	9000
scaffold_655_arrow_ctg1	11000	14000
scaffold_655_arrow_ctg1	16000	19000
scaffold_655_arrow_ctg1	20000	22000
scaffold_655_arrow_ctg1	23000	26000
scaffold_655_arrow_ctg1	29000	30000
scaffold_655_arrow_ctg1	31000	33000
scaffold_655_arrow_ctg1	34000	37023
scaffold_659_arrow_ctg1	0	2000
scaffold_659_arrow_ctg1	3000	7000
scaffold_659_arrow_ctg1	8000	9000
scaffold_659_arrow_ctg1	10000	13000
scaffold_659_arrow_ctg1	14000	16000
scaffold_659_arrow_ctg1	17000	18000
scaffold_659_arrow_ctg1	20000	22000
scaffold_659_arrow_ctg1	29000	30000
scaffold_659_arrow_ctg1	31000	33000
scaffold_659_arrow_ctg1	34000	35000
scaffold_659_arrow_ctg1	36000	37000
scaffold_659_arrow_ctg1	38000	41000
scaffold_659_arrow_ctg1	43000	47000
scaffold_659_arrow_ctg1	49000	50000
scaffold_659_arrow_ctg1	51000	53000
scaffold_660_arrow_ctg1	3000	9000
scaffold_660_arrow_ctg1	10000	13000
scaffold_660_arrow_ctg1	15000	16000
scaffold_660_arrow_ctg1	19000	20000
scaffold_660_arrow_ctg1	21000	22000
scaffold_668_arrow_ctg1	4000	8000
scaffold_668_arrow_ctg1	9000	11000
scaffold_668_arrow_ctg1	12000	14000
scaffold_668_arrow_ctg1	15000	19000
scaffold_669_arrow_ctg1	0	3000
scaffold_669_arrow_ctg1	5000	8000
scaffold_669_arrow_ctg1	9000	12000
scaffold_669_arrow_ctg1	13000	15000
scaffold_669_arrow_ctg1	17000	20000
scaffold_669_arrow_ctg1	21000	23000
scaffold_669_arrow_ctg1	24000	26000
scaffold_669_arrow_ctg1	27000	28000
scaffold_673_arrow_ctg1	1000	2000
scaffold_673_arrow_ctg1	3000	4000
scaffold_673_arrow_ctg1	7000	8000
scaffold_673_arrow_ctg1	21000	22000
scaffold_675_arrow_ctg1	16000	17000
scaffold_675_arrow_ctg1	20000	21000
scaffold_675_arrow_ctg1	27000	28000
scaffold_675_arrow_ctg1	31000	32000
scaffold_675_arrow_ctg1	35000	36000
scaffold_683_arrow_ctg1	10000	11000
scaffold_683_arrow_ctg1	23000	25000
scaffold_686_arrow_ctg1	0	2000
scaffold_686_arrow_ctg1	4000	6000
scaffold_686_arrow_ctg1	9000	11000
scaffold_686_arrow_ctg1	12000	13000
scaffold_691_arrow_ctg1	2000	3000
scaffold_691_arrow_ctg1	5000	6000
scaffold_691_arrow_ctg1	14000	16000
scaffold_691_arrow_ctg1	18000	20000
scaffold_691_arrow_ctg1	22000	23000
scaffold_691_arrow_ctg1	24000	25000
scaffold_691_arrow_ctg1	26000	31000
scaffold_691_arrow_ctg1	32000	34000
scaffold_694_arrow_ctg1	0	6000
scaffold_694_arrow_ctg1	7000	8000
scaffold_694_arrow_ctg1	13000	18000
scaffold_694_arrow_ctg1	21000	23000
scaffold_694_arrow_ctg1	26000	29000
scaffold_695_arrow_ctg1	1000	10000
scaffold_695_arrow_ctg1	11000	17000
scaffold_699_arrow_ctg1	4000	5000
scaffold_699_arrow_ctg1	6000	8000
scaffold_699_arrow_ctg1	9000	10000
scaffold_699_arrow_ctg1	13000	14000
scaffold_699_arrow_ctg1	15000	16000
scaffold_699_arrow_ctg1	20000	21000
scaffold_699_arrow_ctg1	22000	23000
scaffold_699_arrow_ctg1	26000	27000
scaffold_699_arrow_ctg1	45000	46000
scaffold_699_arrow_ctg1	49000	52000
scaffold_699_arrow_ctg1	54000	56000
scaffold_6_arrow_ctg1	13000	16000
scaffold_6_arrow_ctg1	19000	21000
scaffold_704_arrow_ctg1	10000	11000
scaffold_705_arrow_ctg1	1000	3000
scaffold_705_arrow_ctg1	4000	9000
scaffold_705_arrow_ctg1	10000	11000
scaffold_705_arrow_ctg1	13000	15000
scaffold_705_arrow_ctg1	16000	17000
scaffold_705_arrow_ctg1	21000	25000
scaffold_705_arrow_ctg1	29000	30000
scaffold_707_arrow_ctg1	2000	3000
scaffold_707_arrow_ctg1	4000	7000
scaffold_707_arrow_ctg1	8000	9000
scaffold_707_arrow_ctg1	10000	13000
scaffold_707_arrow_ctg1	15000	28000
scaffold_708_arrow_ctg1	0	4000
scaffold_708_arrow_ctg1	6000	9000
scaffold_708_arrow_ctg1	10000	12000
scaffold_708_arrow_ctg1	13000	19000
scaffold_70_arrow_ctg1	0	1000
scaffold_70_arrow_ctg1	2000	3000
scaffold_70_arrow_ctg1	6000	8000
scaffold_70_arrow_ctg1	10000	11000
scaffold_70_arrow_ctg1	12000	13000
scaffold_70_arrow_ctg1	14000	16000
scaffold_70_arrow_ctg1	20000	21000
scaffold_70_arrow_ctg1	22000	23000
scaffold_70_arrow_ctg1	27000	28000
scaffold_70_arrow_ctg1	30000	31000
scaffold_70_arrow_ctg1	37000	38000
scaffold_70_arrow_ctg1	39000	40000
scaffold_711_arrow_ctg1	15000	16000
scaffold_712_arrow_ctg1	10000	12000
scaffold_712_arrow_ctg1	13000	16000
scaffold_712_arrow_ctg1	25000	27633
scaffold_714_arrow_ctg1	1000	2000
scaffold_714_arrow_ctg1	4000	7000
scaffold_714_arrow_ctg1	8000	16000
scaffold_714_arrow_ctg1	17000	19000
scaffold_72_arrow_ctg1	2000	3000
scaffold_72_arrow_ctg1	5000	6000
scaffold_72_arrow_ctg1	7000	9000
scaffold_72_arrow_ctg1	10000	11000
scaffold_72_arrow_ctg1	14000	16000
scaffold_72_arrow_ctg1	17000	19000
scaffold_72_arrow_ctg1	22000	23000
scaffold_7_arrow_ctg1	5000	6000
scaffold_7_arrow_ctg1	7000	10000
scaffold_7_arrow_ctg1	11000	12000
scaffold_7_arrow_ctg1	13000	14000
scaffold_7_arrow_ctg1	21000	22000
scaffold_7_arrow_ctg1	24000	26000
scaffold_7_arrow_ctg1	28000	31000
scaffold_7_arrow_ctg1	33000	34000
scaffold_7_arrow_ctg1	35000	36000
scaffold_7_arrow_ctg1	37000	38000
scaffold_7_arrow_ctg1	42000	46000
scaffold_90_arrow_ctg1	11000	16000
scaffold_90_arrow_ctg1	19000	22000
scaffold_97_arrow_ctg1	0	1000
scaffold_97_arrow_ctg1	8000	11000
scaffold_97_arrow_ctg1	14000	18000
scaffold_97_arrow_ctg1	19000	20000

## Sheet: Sup_Table10
Supplementary Table 10. Repeat subtype statistics comparison between platypus whole genome and gap-filled regions.
Class	mOrnAna1 whole genome		mOrnAna1 filled gap
	length (bp)	percentage (%)	length (bp)	percentage (%)
DNA/Academ-1	6424	0	569	0
DNA/Academ-2	198	0	-	-
DNA/Academ-H	145	0	-	-
DNA/CMC-Chapaev	79211	0	5555	0
DNA/CMC-Chapaev-3	10753	0	177	0
DNA/CMC-EnSpm	1391211	0.07	148662	0.09
DNA/CMC-Mirage	58	0	-	-
DNA/CMC-Transib	70847	0	4282	0
DNA/Crypton	89459	0	4341	0
DNA/Crypton-A	22640	0	578	0
DNA/Crypton-C	147	0	147	0
DNA/Crypton-F	217	0	-	-
DNA/Crypton-H	59370	0	3646	0
DNA/Crypton-I	131	0	-	-
DNA/Crypton-S	3576	0	396	0
DNA/Crypton-V	442725	0.02	11295	0.01
DNA/DNA	1278624	0.07	69807	0.04
DNA/Dada	70897	0	8045	0
DNA/Ginger	387520	0.02	21970	0.01
DNA/Helitron	555663	0.03	82610	0.05
DNA/Helitron-2	4287	0	291	0
DNA/IS3EU	33473	0	3511	0
DNA/Kolobok	56163	0	1646	0
DNA/Kolobok-E	533	0	-	-
DNA/Kolobok-H	211	0	-	-
DNA/Kolobok-Hydra	63772	0	6466	0
DNA/Kolobok-T2	112135	0.01	8836	0.01
DNA/MULE-F	452	0	-	-
DNA/MULE-MuDR	290864	0.02	18247	0.01
DNA/MULE-NOF	30776	0	3627	0
DNA/Maverick	226096	0.01	19862	0.01
DNA/Merlin	144784	0.01	3292	0
DNA/Novosib	214190	0.01	27577	0.02
DNA/P	113479	0.01	10455	0.01
DNA/P-Fungi	47	0	-	-
DNA/PIF-Harbinger	266942	0.01	20609	0.01
DNA/PIF-ISL2EU	6123	0	398	0
DNA/PIF-Spy	17451	0	2115	0
DNA/piggyBac	32528	0	3765	0
DNA/piggyBac-A	44	0	-	-
DNA/piggyBac-X	1096	0	-	-
DNA/Sola	3344	0	487	0
DNA/Sola-1	117807	0.01	14682	0.01
DNA/Sola-2	21177	0	1525	0
DNA/Sola-3	131407	0.01	14938	0.01
DNA/TcMar	58157	0	3261	0
DNA/TcMar-Ant1	41	0	-	-
DNA/TcMar-Fot1	99945	0.01	6995	0
DNA/TcMar-Gizmo	79	0	-	-
DNA/TcMar-ISRm11	39621	0	3691	0
DNA/TcMar-Mariner	15475	0	1475	0
DNA/TcMar-Mogwai	109	0	-	-
DNA/TcMar-Pogo	23840	0	1575	0
DNA/TcMar-Sagan	342	0	-	-
DNA/TcMar-Stowaway	5943	0	423	0
DNA/TcMar-Tc1	158053	0.01	16537	0.01
DNA/TcMar-Tc2	12014	0	1643	0
DNA/TcMar-Tc4	7673	0	753	0
DNA/TcMar-Tigger	10665376	0.57	651737	0.4
DNA/TcMar-m44	730	0	27	0
DNA/Zator	827	0	34	0
DNA/Zisupton	383154	0.02	27252	0.02
DNA/hAT	722244	0.04	36887	0.02
DNA/hAT-Ac	540282	0.03	67826	0.04
DNA/hAT-Blackjack	3202872	0.17	202122	0.13
DNA/hAT-Charlie	404405	0.02	29504	0.02
DNA/hAT-Pegasus	7989	0	387	0
DNA/hAT-Restless	345	0	-	-
DNA/hAT-Tag1	148059	0.01	6714	0
DNA/hAT-Tip100	961488	0.05	80287	0.05
DNA/hAT-hAT1	40	0	-	-
DNA/hAT-hAT19	1824	0	99	0
DNA/hAT-hAT5	1161	0	-	-
DNA/hAT-hAT6	75	0	75	0
DNA/hAT-hATm	22866	0	1037	0
DNA/hAT-hATw	12718	0	2286	0
DNA/hAT-hATx	178	0	-	-
DNA/hAT-hobo	785	0	36	0
LINE/CR1	12733637	0.68	705028	0.44
LINE/CR1-Zenon	1035	0	-	-
LINE/CRE	78578	0	13932	0.01
LINE/CRE-Ambal	10330	0	542	0
LINE/Deceiver	252	0	-	-
LINE/Dong-R4	352142	0.02	13243	0.01
LINE/Dualen	472	0	52	0
LINE/I	12759	0	1344	0
LINE/I-Jockey	80511	0	8192	0.01
LINE/L1	311953	0.02	20540	0.01
LINE/L1-DRE	12815	0	1164	0
LINE/L1-Tx1	52418	0	7383	0
LINE/L1-Zorro	83	0	-	-
LINE/L2	427551556	22.77	44755332	27.69
LINE/LINE	1022	0	142	0
LINE/Penelope	317162	0.02	25351	0.02
LINE/Proto1	13788	0	638	0
LINE/Proto2	414	0	39	0
LINE/R1	52712	0	8734	0.01
LINE/R1-LOA	1131	0	-	-
LINE/R2	16920	0	1076	0
LINE/R2-Hero	10317	0	898	0
LINE/R2-NeSL	11945	0	456	0
LINE/RTE-BovB	20381749	1.09	1170001	0.72
LINE/RTE-ORTE	310	0	85	0
LINE/RTE-RTE	86049	0	2794	0
LINE/RTE-X	28365	0	1831	0
LINE/Rex-Babar	15461	0	1371	0
LINE/Tad1	3258	0	290	0
LTR/Bhikhari	1065	0	80	0
LTR/Caulimovirus	4242	0	404	0
LTR/Copia	139343	0.01	12227	0.01
LTR/DIRS	18377	0	1828	0
LTR/ERV-Foamy	151	0	-	-
LTR/ERV-Lenti	122	0	-	-
LTR/ERV1	3906729	0.21	373876	0.23
LTR/ERV4	4498	0	225	0
LTR/ERVK	513631	0.03	31637	0.02
LTR/ERVL	3586754	0.19	276459	0.17
LTR/ERVL-MaLR	893	0	65	0
LTR/Gypsy	1871779	0.1	131655	0.08
LTR/LTR	52792	0	2004	0
LTR/Ngaro	32810	0	3500	0
LTR/Pao	41558	0	3898	0
Low_complexity/Low_complexity	5389527	0.29	988149	0.61
Other/DNA_virus	4303	0	415	0
Other/Other	241	0	-	-
RNA/RNA	701	0	223	0
Retroposon/Retroposon	580	0	38	0
Retroposon/SVA	2637	0	405	0
SINE/5S	914	0	173	0
SINE/5S-Core-RTE	15028	0	1393	0
SINE/5S-Deu-L2	95597	0.01	4043	0
SINE/5S-RTE	599	0	-	-
SINE/5S-Sauria-RTE	6381	0	520	0
SINE/7SL	1267	0	-	-
SINE/Alu	221	0	-	-
SINE/B2	1475	0	74	0
SINE/B4	1273	0	117	0
SINE/Ceph	472	0	16	0
SINE/Core-RTE	9685012	0.52	670445	0.41
SINE/I	49	0	49	0
SINE/ID	2966	0	74	0
SINE/L2	1731604	0.09	164345	0.1
SINE/MIR	398351381	21.21	38338297	23.72
SINE/RTE-BovB	1339083	0.07	80254	0.05
SINE/SINE	2886	0	397	0
SINE/U	1677	0	293	0
SINE/tRNA	4269854	0.23	267420	0.17
SINE/tRNA-5S	220	0	-	-
SINE/tRNA-7SL	11	0	-	-
SINE/tRNA-CR1	3904	0	331	0
SINE/tRNA-Ceph	418	0	80	0
SINE/tRNA-Ceph-RTE	66	0	-	-
SINE/tRNA-Core	24600	0	3205	0
SINE/tRNA-Core-L2	515395	0.03	47916	0.03
SINE/tRNA-Core-RTE	711356	0.04	70120	0.04
SINE/tRNA-Deu	18879	0	1051	0
SINE/tRNA-Deu-L2	4826	0	301	0
SINE/tRNA-I	136	0	48	0
SINE/tRNA-L1	29	0	-	-
SINE/tRNA-L2	1282	0	279	0
SINE/tRNA-Meta	2757	0	224	0
SINE/tRNA-RTE	14458	0	890	0
SINE/tRNA-Sauria-L2	91	0	-	-
SINE/tRNA-V	63	0	-	-
SINE/tRNA-V-Core-L2	145	0	-	-
Satellite/5S	5233	0	1216	0
Satellite/Satellite	24290885	1.29	1595769	0.99
Satellite/Y-chromosome	39	0	-	-
Satellite/acro	7216	0	905	0
Satellite/macro	2080	0	107	0
Satellite/telo	78	0	-	-
Segmental/Segmental	1805029	0.1	247501	0.15
Simple_repeat/Simple_repeat	17527858	0.93	2645057	1.64
Unknown/Unknown	7695730	0.41	584755	0.36
rRNA/rRNA	71285	0	8916	0.01
snRNA/snRNA	61037	0	5786	0
tRNA/tRNA	155632	0.01	13135	0.01
total	938900040	50	92312890	57.11

## Sheet: Sup_Table11
Supplementary Table 11. Repeat subtype statistics comparison between platypus X-linked sequences and gap-filled regions in them.
Class	mOrnAna1 nonPARX		mOrnAna1 nonPARX filled gap
	length (bp)	percentage (%)	length (bp)	percentage (%)
DNA/Academ-1	718	0	-	-
DNA/CMC-Chapaev	6967	0	318	0
DNA/CMC-Chapaev-3	1228	0	-	-
DNA/CMC-EnSpm	141855	0.08	11963	0.08
DNA/CMC-Mirage	58	0	-	-
DNA/CMC-Transib	7966	0	360	0
DNA/Crypton	11803	0.01	825	0.01
DNA/Crypton-A	1060	0	128	0
DNA/Crypton-F	49	0	-	-
DNA/Crypton-H	5306	0	372	0
DNA/Crypton-S	170	0	53	0
DNA/Crypton-V	100765	0.05	1072	0.01
DNA/DNA	167809	0.09	7730	0.05
DNA/Dada	6941	0	646	0
DNA/Ginger	59218	0.03	339	0
DNA/Helitron	43968	0.02	4363	0.03
DNA/Helitron-2	757	0	-	-
DNA/IS3EU	4106	0	300	0
DNA/Kolobok	5835	0	229	0
DNA/Kolobok-E	140	0	-	-
DNA/Kolobok-Hydra	4831	0	155	0
DNA/Kolobok-T2	10133	0.01	845	0.01
DNA/MULE-MuDR	30033	0.02	1719	0.01
DNA/MULE-NOF	2545	0	404	0
DNA/Maverick	20624	0.01	1609	0.01
DNA/Merlin	28070	0.01	380	0
DNA/Novosib	13191	0.01	1741	0.01
DNA/P	10290	0.01	776	0.01
DNA/PIF-Harbinger	26314	0.01	2214	0.02
DNA/PIF-ISL2EU	542	0	-	-
DNA/PIF-Spy	1443	0	175	0
DNA/piggyBac	2888	0	200	0
DNA/piggyBac-X	171	0	-	-
DNA/Sola	592	0	-	-
DNA/Sola-1	8408	0	781	0.01
DNA/Sola-2	2332	0	-	-
DNA/Sola-3	7407	0	884	0.01
DNA/TcMar	7082	0	107	0
DNA/TcMar-Fot1	7520	0	214	0
DNA/TcMar-ISRm11	11105	0.01	1167	0.01
DNA/TcMar-Mariner	1151	0	99	0
DNA/TcMar-Pogo	2386	0	48	0
DNA/TcMar-Stowaway	492	0	62	0
DNA/TcMar-Tc1	17313	0.01	1374	0.01
DNA/TcMar-Tc2	557	0	-	-
DNA/TcMar-Tc4	363	0	67	0
DNA/TcMar-Tigger	1428232	0.76	82675	0.56
DNA/TcMar-m44	202	0	-	-
DNA/Zator	52	0	-	-
DNA/Zisupton	36448	0.02	2203	0.02
DNA/hAT	102957	0.05	5247	0.04
DNA/hAT-Ac	35481	0.02	2376	0.02
DNA/hAT-Blackjack	391355	0.21	28735	0.2
DNA/hAT-Charlie	51743	0.03	4681	0.03
DNA/hAT-Pegasus	484	0	-	-
DNA/hAT-Tag1	19361	0.01	215	0
DNA/hAT-Tip100	109426	0.06	4510	0.03
DNA/hAT-hAT19	142	0	-	-
DNA/hAT-hAT5	199	0	-	-
DNA/hAT-hATm	2200	0	-	-
DNA/hAT-hATw	1899	0	-	-
DNA/hAT-hobo	115	0	-	-
LINE/CR1	2037509	1.09	116261	0.79
LINE/CR1-Zenon	286	0	-	-
LINE/CRE	754	0	264	0
LINE/CRE-Ambal	863	0	-	-
LINE/Deceiver	45	0	-	-
LINE/Dong-R4	63951	0.03	1828	0.01
LINE/Dualen	117	0	52	0
LINE/I	497	0	-	-
LINE/I-Jockey	8373	0	540	0
LINE/L1	50381	0.03	1477	0.01
LINE/L1-DRE	624	0	75	0
LINE/L1-Tx1	5284	0	1061	0.01
LINE/L2	47683234	25.42	4927721	33.59
LINE/LINE	232	0	113	0
LINE/Penelope	41141	0.02	917	0.01
LINE/Proto1	1702	0	86	0
LINE/R1	3713	0	273	0
LINE/R1-LOA	42	0	-	-
LINE/R2	958	0	-	-
LINE/R2-Hero	600	0	70	0
LINE/R2-NeSL	385	0	-	-
LINE/RTE-BovB	3886075	2.07	203811	1.39
LINE/RTE-RTE	25943	0.01	2609	0.02
LINE/RTE-X	2384	0	123	0
LINE/Rex-Babar	1678	0	59	0
LINE/Tad1	79	0	34	0
LTR/Bhikhari	136	0	-	-
LTR/Caulimovirus	275	0	54	0
LTR/Copia	11458	0.01	943	0.01
LTR/DIRS	5323	0	884	0.01
LTR/ERV1	434237	0.23	37791	0.26
LTR/ERV4	493	0	71	0
LTR/ERVK	82465	0.04	2801	0.02
LTR/ERVL	562123	0.3	41330	0.28
LTR/ERVL-MaLR	107	0	-	-
LTR/Gypsy	196056	0.1	9347	0.06
LTR/LTR	4676	0	-	-
LTR/Ngaro	3295	0	279	0
LTR/Pao	3647	0	811	0.01
Low_complexity/Low_complexity	393465	0.21	60151	0.41
Other/DNA_virus	479	0	-	-
SINE/5S	121	0	-	-
SINE/5S-Core-RTE	1743	0	22	0
SINE/5S-Deu-L2	10378	0.01	354	0
SINE/5S-RTE	182	0	-	-
SINE/5S-Sauria-RTE	321	0	-	-
SINE/B2	78	0	-	-
SINE/B4	121	0	-	-
SINE/Ceph	110	0	-	-
SINE/Core-RTE	901695	0.48	57199	0.39
SINE/ID	322	0	-	-
SINE/L2	141950	0.08	11786	0.08
SINE/MIR	29120135	15.52	2505461	17.08
SINE/RTE-BovB	205241	0.11	9966	0.07
SINE/SINE	444	0	92	0
SINE/tRNA	600693	0.32	38338	0.26
SINE/tRNA-CR1	788	0	79	0
SINE/tRNA-Core	1968	0	361	0
SINE/tRNA-Core-L2	38602	0.02	2731	0.02
SINE/tRNA-Core-RTE	56532	0.03	5421	0.04
SINE/tRNA-Deu	3207	0	426	0
SINE/tRNA-Deu-L2	945	0	52	0
SINE/tRNA-L2	75	0	-	-
SINE/tRNA-Meta	325	0	45	0
SINE/tRNA-RTE	2173	0	64	0
SINE/tRNA-Sauria-L2	91	0	-	-
Satellite/5S	232	0	154	0
Satellite/Satellite	5737583	3.06	306024	2.09
Satellite/acro	770	0	211	0
Satellite/macro	47	0	-	-
Segmental/Segmental	304294	0.16	38198	0.26
Simple_repeat/Simple_repeat	1527894	0.81	158559	1.08
Unknown/Unknown	945001	0.5	62834	0.43
rRNA/rRNA	14766	0.01	932	0.01
snRNA/snRNA	4699	0	575	0
tRNA/tRNA	13065	0.01	1449	0.01
total	95398867	50.86	8591756	58.56

## Sheet: Sup_Table12
Supplementary Table 12. Repeat subtype statistics of representative reptiles and mammals.
Type
Class	anole lizard		chicken		platypus		echidna		opossum		human		mouse
	length (bp)	percentage (%)	length (bp)	percentage (%)	length (bp)	percentage (%)	length (bp)	percentage (%)	length (bp)	percentage (%)	length (bp)	percentage (%)	length (bp)	percentage (%)
DNA	28210568	1.57	11161264	0.91	22539926	1.21	25589245	1.2	59825416	1.71	105897147	3.59	29623163	1.12
LINE	31592511	1.76	79100807	6.43	461834548	24.8	525003331	24.71	1052778186	30.07	662668643	22.49	548374506	20.67
LTR	3635	0	25075926	2.04	10143127	0.54	11768528	0.55	344048746	9.83	278830596	9.47	319194402	12.03
Low_complexity	12405922	0.69	5734825	0.47	5389527	0.29	5173631	0.24	26586308	0.76	6275030	0.21	20405106	0.77
Other	245	0	619	0	1812790	0.1	629634	0.03	0	0	4455181	0.15	8068000	0.3
SINE	36674484	2.04	776728	0.06	414650791	22.26	449570429	21.16	421355022	12.03	409708240	13.91	204361389	7.7
Simple_repeat	25260475	1.4	79456420	6.46	41833220	2.24	31601499	1.49	51233568	1.46	116946431	3.97	64352924	2.42
Small RNA	2009009	0.1	757662	0.06	288655	0.01	419158	0.01	495284	0.01	842610	0.02	829119	0.03
Unknown	146944	0.01	521529	0.04	7695730	0.41	7823868	0.37	503650	0.01	746843	0.03	2713828	0.1
total	136129573	7.57	202385820	16.45	938900040	50.41	1020132477	48.01	1956338830	55.87	1585907495	53.84	1196057018	45.09
Subtype
Class	anole lizard		chicken		platypus		echidna		opossum		human		mouse
	length (bp)	percentage (%)	length (bp)	percentage (%)	length (bp)	percentage (%)	length (bp)	percentage (%)	length (bp)	percentage (%)	length (bp)	percentage (%)	length (bp)	percentage (%)
DNA/AcHobo	0	0	0	0	0	0	0	0	630211	0.02	0	0	0	0
DNA/Academ-1	0	0	0	0	6424	0	10056	0	0	0	0	0	0	0
DNA/Academ-2	0	0	0	0	198	0	772	0	0	0	0	0	0	0
DNA/Academ-H	0	0	0	0	145	0	155	0	0	0	0	0	0	0
DNA/CMC-Chapaev	0	0	0	0	79211	0	158796	0.01	0	0	0	0	0	0
DNA/CMC-Chapaev-3	0	0	0	0	10753	0	17503	0	0	0	0	0	0	0
DNA/CMC-EnSpm	0	0	0	0	1391211	0.07	2676373	0.13	0	0	0	0	0	0
DNA/CMC-Mirage	0	0	0	0	58	0	51	0	0	0	0	0	0	0
DNA/CMC-Transib	0	0	0	0	70847	0	131405	0.01	0	0	0	0	0	0
DNA/Chapaev	1969576	0.11	0	0	0	0	0	0	0	0	0	0	0	0
DNA/Chapaev-Chap3	11815425	0.66	0	0	0	0	0	0	0	0	0	0	0	0
DNA/Charlie	0	0	0	0	0	0	0	0	5103976	0.15	0	0	0	0
DNA/Crypton	0	0	0	0	89459	0	112341	0.01	0	0	0	0	0	0
DNA/Crypton-A	0	0	0	0	22640	0	19385	0	0	0	0	0	0	0
DNA/Crypton-C	0	0	0	0	147	0	688	0	0	0	0	0	0	0
DNA/Crypton-F	0	0	0	0	217	0	587	0	0	0	0	0	0	0
DNA/Crypton-H	0	0	0	0	59370	0	89810	0	0	0	0	0	0	0
DNA/Crypton-I	0	0	0	0	131	0	0	0	0	0	0	0	0	0
DNA/Crypton-S	0	0	0	0	3576	0	9538	0	0	0	0	0	0	0
DNA/Crypton-V	0	0	0	0	442725	0.02	631280	0.03	0	0	0	0	0	0
DNA/Crypton-X	0	0	0	0	0	0	206	0	0	0	0	0	0	0
DNA/DNA	149008	0.01	1523422	0.12	1278624	0.07	1462355	0.07	707578	0.02	274594	0.01	747475	0.03
DNA/Dada	0	0	0	0	70897	0	128155	0.01	0	0	0	0	0	0
DNA/Ginger	0	0	0	0	387520	0.02	527400	0.02	0	0	0	0	0	0
DNA/Helitron	14398354	0.8	0	0	555663	0.03	874565	0.04	103293	0	77773	0	438795	0.01
DNA/Helitron-2	0	0	0	0	4287	0	6134	0	0	0	0	0	0	0
DNA/IS3EU	0	0	0	0	33473	0	53916	0	0	0	0	0	0	0
DNA/Kolobok	0	0	109763	0.01	56163	0	46272	0	0	0	0	0	0	0
DNA/Kolobok-E	0	0	0	0	533	0	1174	0	0	0	0	0	0	0
DNA/Kolobok-H	0	0	0	0	211	0	151	0	0	0	0	0	0	0
DNA/Kolobok-Hydra	0	0	0	0	63772	0	95005	0	0	0	0	0	0	0
DNA/Kolobok-T2	0	0	0	0	112135	0.01	183136	0.01	0	0	0	0	0	0
DNA/MER1_type	0	0	0	0	0	0	0	0	2430070	0.07	0	0	0	0
DNA/MER2_type	0	0	0	0	0	0	0	0	239861	0.01	0	0	0	0
DNA/MULE-F	0	0	0	0	452	0	236	0	0	0	0	0	0	0
DNA/MULE-MuDR	0	0	0	0	290864	0.02	533224	0.03	0	0	109320	0	717296	0.02
DNA/MULE-NOF	0	0	0	0	30776	0	157796	0.01	0	0	0	0	0	0
DNA/Maverick	0	0	0	0	226096	0.01	439591	0.02	0	0	0	0	0	0
DNA/Merlin	0	0	0	0	144784	0.01	165442	0.01	0	0	0	0	17624	0
DNA/MuDR	0	0	0	0	0	0	0	0	0	0	34753	0	0	0
DNA/Novosib	0	0	0	0	214190	0.01	262596	0.01	0	0	0	0	0	0
DNA/P	0	0	0	0	113479	0.01	239541	0.01	0	0	0	0	0	0
DNA/P-Fungi	0	0	0	0	47	0	80	0	0	0	0	0	0	0
DNA/PIF-HarbS	0	0	0	0	0	0	925	0	0	0	0	0	0	0
DNA/PIF-Harbinger	0	0	409178	0.03	266942	0.01	382594	0.02	0	0	0	0	1674	0
DNA/PIF-ISL2EU	0	0	0	0	6123	0	9808	0	0	0	0	0	0	0
DNA/PIF-Spy	0	0	0	0	17451	0	30454	0	0	0	0	0	0	0
DNA/piggyBac	14236	0	0	0	32528	0	30518	0	58718	0	73672	0	559460	0.02
DNA/piggyBac-A	0	0	0	0	44	0	0	0	0	0	0	0	0	0
DNA/piggyBac-X	0	0	0	0	1096	0	1405	0	0	0	0	0	0	0
DNA/Sola	0	0	0	0	3344	0	4381	0	0	0	0	0	0	0
DNA/Sola-1	0	0	0	0	117807	0.01	137548	0.01	0	0	0	0	0	0
DNA/Sola-2	0	0	0	0	21177	0	40315	0	0	0	0	0	0	0
DNA/Sola-3	0	0	0	0	131407	0.01	174916	0.01	0	0	0	0	0	0
DNA/Tc1	0	0	0	0	0	0	0	0	790995	0.02	0	0	0	0
DNA/Tc2	0	0	0	0	0	0	0	0	94796	0	0	0	0	0
DNA/TcMar	18502	0	37213	0	58157	0	83467	0	692411	0.02	145994	0.01	90496	0
DNA/TcMar-Ant1	0	0	0	0	41	0	264	0	0	0	0	0	0	0
DNA/TcMar-Cweed	0	0	0	0	0	0	109	0	0	0	0	0	0	0
DNA/TcMar-Fot1	0	0	0	0	99945	0.01	295441	0.01	0	0	0	0	0	0
DNA/TcMar-Gizmo	0	0	0	0	79	0	33	0	0	0	0	0	0	0
DNA/TcMar-ISRm11	0	0	0	0	39621	0	80691	0	0	0	0	0	0	0
DNA/TcMar-Mariner	0	0	3113752	0.25	15475	0	17407	0	0	0	222591	0.01	2862720	0.1
DNA/TcMar-Mogwai	0	0	0	0	109	0	0	0	0	0	0	0	0	0
DNA/TcMar-Pogo	1990	0	9900	0	23840	0	113227	0.01	0	0	2701	0	3968	0
DNA/TcMar-Sagan	0	0	0	0	342	0	965	0	0	0	0	0	0	0
DNA/TcMar-Stowaway	0	0	0	0	5943	0	14970	0	0	0	0	0	0	0
DNA/TcMar-Tc1	0	0	0	0	158053	0.01	199186	0.01	577310	0.02	0	0	0	0
DNA/TcMar-Tc2	0	0	0	0	12014	0	8802	0	157290	0	350347	0.01	1684725	0.06
DNA/TcMar-Tc3	0	0	0	0	0	0	43	0	0	0	0	0	0	0
DNA/TcMar-Tc4	0	0	0	0	7673	0	23186	0	0	0	0	0	0	0
DNA/TcMar-Tigger	7761	0	44464	0	10665376	0.57	10041859	0.47	8414723	0.24	6879543	0.26	37360269	1.27
DNA/TcMar-m44	0	0	0	0	730	0	1408	0	0	0	0	0	0	0
DNA/Tigger	0	0	0	0	0	0	0	0	4419920	0.13	0	0	0	0
DNA/Zator	0	0	0	0	827	0	817	0	0	0	0	0	0	0
DNA/Zisupton	0	0	0	0	383154	0.02	563816	0.03	0	0	0	0	0	0
DNA/hAT	0	0	78127	0.01	722244	0.04	699149	0.03	1120	0	345678	0.01	1487579	0.05
DNA/hAT-Ac	0	0	86200	0.01	540282	0.03	740081	0.03	0	0	0	0	407177	0.01
DNA/hAT-Blackjack	0	0	0	0	3202872	0.17	2983681	0.14	5398798	0.15	834843	0.03	3426231	0.12
DNA/hAT-Charlie	0	0	5644322	0.46	404405	0.02	523884	0.02	30318074	0.87	18487588	0.7	47115539	1.6
DNA/hAT-Pegasus	0	0	0	0	7989	0	12878	0	0	0	0	0	0	0
DNA/hAT-Restless	0	0	0	0	345	0	81	0	0	0	0	0	0	0
DNA/hAT-Tag1	0	0	0	0	148059	0.01	168460	0.01	0	0	0	0	18415	0
DNA/hAT-Tip100	0	0	3371	0	961488	0.05	1206368	0.06	1928	0	1784795	0.07	8961468	0.3
DNA/hAT-hAT1	0	0	0	0	40	0	34	0	0	0	0	0	0	0
DNA/hAT-hAT19	0	0	0	0	1824	0	1965	0	0	0	0	0	0	0
DNA/hAT-hAT5	0	0	0	0	1161	0	1449	0	0	0	0	0	0	0
DNA/hAT-hAT6	0	0	118003	0.01	75	0	428	0	0	0	0	0	0	0
DNA/hAT-hATm	0	0	0	0	22866	0	46254	0	0	0	0	0	0	0
DNA/hAT-hATw	0	0	0	0	12718	0	24245	0	0	0	0	0	0	0
DNA/hAT-hATx	0	0	0	0	178	0	281	0	0	0	0	0	0	0
DNA/hAT-hobo	0	0	0	0	785	0	1865	0	0	0	0	0	0	0
LINE/CR1	78075	0	78821767	6.41	12733637	0.68	11560010	0.54	100949734	2.88	1796557	0.07	12225376	0.42
LINE/CR1-Zenon	0	0	0	0	1035	0	1548	0	0	0	0	0	0	0
LINE/CRE	0	0	0	0	78578	0	159816	0.01	0	0	0	0	0	0
LINE/CRE-Ambal	0	0	0	0	10330	0	28534	0	0	0	0	0	0	0
LINE/Deceiver	0	0	0	0	252	0	363	0	0	0	0	0	0	0
LINE/Dong-R4	0	0	0	0	352142	0.02	339114	0.02	175483	0.01	24491	0	115362	0
LINE/Dualen	0	0	0	0	472	0	2357	0	0	0	0	0	0	0
LINE/I	0	0	0	0	12759	0	25120	0	0	0	0	0	0	0
LINE/I-Jockey	0	0	0	0	80511	0	75091	0	0	0	0	0	0	0
LINE/L1	1261	0	15841	0	311953	0.02	465388	0.02	690187164	19.71	535392150	20.18	539021969	18.3
LINE/L1-DRE	0	0	0	0	12815	0	34771	0	0	0	0	0	0	0
LINE/L1-Tx1	0	0	0	0	52418	0	67114	0	0	0	0	0	0	0
LINE/L1-Zorro	0	0	0	0	83	0	97	0	0	0	0	0	0	0
LINE/L2	0	0	235569	0.02	427551556	22.96	491776141	23.14	186692613	5.33	10829270	0.41	106335063	3.61
LINE/LINE	0	0	0	0	1022	0	3411	0	0	0	0	0	0	0
LINE/Penelope	31513175	1.75	25011	0	317162	0.02	597057	0.03	14038	0	8168	0	99943	0
LINE/Proto1	0	0	0	0	13788	0	29704	0	0	0	0	0	0	0
LINE/Proto2	0	0	0	0	414	0	978	0	0	0	0	0	0	0
LINE/R1	0	0	0	0	52712	0	43909	0	0	0	0	0	0	0
LINE/R1-LOA	0	0	0	0	1131	0	2490	0	0	0	0	0	0	0
LINE/R2	0	0	0	0	16920	0	43661	0	0	0	0	0	0	0
LINE/R2-Hero	0	0	0	0	10317	0	17587	0	0	0	0	0	0	0
LINE/R2-NeSL	0	0	0	0	11945	0	39952	0	0	0	0	0	0	0
LINE/RTE	0	0	0	0	0	0	0	0	66464535	1.9	0	0	0	0
LINE/RTE-BovB	0	0	2680	0	20381749	1.09	19987882	0.94	8599523	0.25	22532	0	1325253	0.04
LINE/RTE-ORTE	0	0	0	0	310	0	2339	0	0	0	0	0	0	0
LINE/RTE-RTE	0	0	0	0	86049	0	77877	0	0	0	0	0	0	0
LINE/RTE-X	0	0	0	0	28365	0	57740	0	0	0	302994	0.01	3573435	0.12
LINE/Rex-Babar	0	0	0	0	15461	0	27129	0	0	0	0	0	0	0
LINE/Tad1	0	0	0	0	3258	0	9089	0	0	0	0	0	0	0
LTR/Bhikhari	0	0	0	0	1065	0	2323	0	0	0	0	0	0	0
LTR/Caulimovirus	0	0	0	0	4242	0	5533	0	0	0	0	0	0	0
LTR/Copia	0	0	0	0	139343	0.01	247115	0.01	0	0	0	0	0	0
LTR/DIRS	0	0	3837	0	18377	0	23688	0	0	0	0	0	0	0
LTR/ERV-Foamy	0	0	0	0	151	0	129	0	0	0	0	0	0	0
LTR/ERV-Lenti	0	0	0	0	122	0	192	0	0	0	0	0	0	0
LTR/ERV1	0	0	4105225	0.33	3906729	0.21	4357664	0.21	310303528	8.86	31409584	1.18	88348391	3
LTR/ERV4	0	0	0	0	4498	0	5356	0	0	0	0	0	0	0
LTR/ERVK	0	0	1910987	0.16	513631	0.03	926959	0.04	26622612	0.76	131391853	4.95	9662655	0.33
LTR/ERVL	0	0	19042216	1.55	3586754	0.19	3699462	0.17	333090	0.01	32790606	1.24	59478019	2.02
LTR/ERVL-MaLR	0	0	0	0	893	0	802	0	217	0	123129245	4.64	114549946	3.89
LTR/Gypsy	0	0	4054	0	1871779	0.1	2358706	0.11	1477576	0.04	458091	0.02	5034292	0.17
LTR/Gypsy-Troyka	0	0	0	0	0	0	32	0	0	0	0	0	0	0
LTR/LTR	3635	0	23426	0	52792	0	78225	0	5700494	0.16	339916	0.01	1882781	0.06
LTR/Ngaro	0	0	0	0	32810	0	58341	0	0	0	0	0	0	0
LTR/Pao	0	0	0	0	41558	0	55337	0	0	0	0	0	0	0
Low_complexity/Low_complexity	12405922	0.69	5734825	0.47	5389527	0.29	5173631	0.24	26586308	0.76	20405106	0.77	6275030	0.21
Other	245	0	619	0	1812790	0.1	629634	0.03	0	0	8068000	0.3	4455181	0.15
SINE/5S	0	0	0	0	914	0	2044	0	0	0	0	0	0	0
SINE/5S-Core-RTE	0	0	0	0	15028	0	17995	0	0	0	0	0	0	0
SINE/5S-Deu-L2	0	0	220655	0.02	95597	0.01	84587	0	0	0	0	0	274469	0.01
SINE/5S-RTE	0	0	0	0	599	0	976	0	0	0	0	0	0	0
SINE/5S-Sauria-RTE	0	0	0	0	6381	0	8811	0	0	0	0	0	0	0
SINE/7SL	0	0	0	0	1267	0	1612	0	0	0	0	0	0	0
SINE/Alu	0	0	0	0	221	0	269	0	0	0	67552376	2.55	321971500	10.93
SINE/B2	0	0	0	0	1475	0	3271	0	0	0	59782634	2.25	0	0
SINE/B4	0	0	0	0	1273	0	2455	0	0	0	59417738	2.24	0	0
SINE/Ceph	0	0	0	0	472	0	413	0	0	0	0	0	0	0
SINE/Core-RTE	0	0	0	0	9685012	0.52	9369545	0.44	0	0	0	0	0	0
SINE/Deu	186539	0.01	0	0	0	0	0	0	279379	0.01	162747	0.01	0	0
SINE/I	0	0	0	0	49	0	0	0	0	0	0	0	0	0
SINE/ID	0	0	0	0	2966	0	5669	0	0	0	4475084	0.17	0	0
SINE/L2	0	0	0	0	1731604	0.09	3169948	0.15	0	0	0	0	0	0
SINE/MIR	0	0	329109	0.03	398351381	21.39	432874795	20.37	358575666	10.24	14493303	0.55	86413637	2.93
SINE/RTE-BovB	0	0	0	0	1339083	0.07	1246509	0.06	0	0	0	0	0	0
SINE/SINE	60426	0	0	0	2886	0	3165	0	63541388	1.81	30230	0	2416	0
SINE/Sauria	36427539	2.02	0	0	0	0	0	0	0	0	0	0	0	0
SINE/U	0	0	0	0	1677	0	3850	0	0	0	0	0	0	0
Simple_repeat	25260475	1.4	80399710	6.53	41833389	2.24	31601838	1.48	51233568	1.46	64353133	2.42	116946718	3.97
Small RNA	2009009	0.1	984735	0.08	5857145	0.31	6189807	0.27	1091294	0.03	1008793	0.04	1893036	0.05
Unknown	146944	0.01	521529	0.04	7695730	0.41	7823868	0.37	503650	0.01	2713836	0.11	746843	0.03
total	136129573	7.57	202385820	16.45	938900040	50.41	1020132477	48.01	1956338830	55.87	1196057018	45.09	1585907495	53.84

## Sheet: Sup_Table17
Supplementary Table 17. Genomic location of imprinting cluster.
gene	mOrnAna1					OANA5
	chr	start	end	strand	alnrate (%)	chr	start	end	strand	alnrate (%)
LIN28B	chr19	33270441	33322591	+	98.8	Ultra542	569125	621598	-	100
BVES	chr19	33344196	33351890	-	83.33	Ultra542	539434	547179	+	89.44
POPDC3	chr19	33370943	33375079	-	97.94	Ultra542	516450	520586	+	97.94
PREP	chr19	33397452	33445081	-	97.75	Ultra542	445314	493786	+	97.89
PRDM1	chr19	33793304	33813532	+	98.3	Ultra542	92396	112626	-	98.3
ATG5	chr19	33862732	33951197	-	100	Ultra339	1000198	1037554	+	71.64
AIM1	chr19	34020677	34053423	+	99.88	Ultra339	899591	920284	-	84.74
PHACTR2	chr2	82733002	82809315	-	95.9	chr2	17151295	17169927	+	60.41
LTV1	chr2	82683470	82701844	-	99.79	Contig6093	1453	16531	+	90.74
ZC2HC1B	chr2	82660125	82680218	-	70.72	Contig6093	19783	23952	+	49.55
PLAGL1	chr2	82643949	82647647	+	99.57	chr2	17204472	17210713	+	100
IGF2R	chr2	64405406	64525583	-	97.99	Ultra61	98773	195477	-	97.99
SLC22A1	chr2	64360429	64393050	-	92.43	Ultra61	54769	86422	+	93.1532
SLC22A2	NA	NA	NA	NA	NA	NA	NA	NA	NA	NA
SLC22A3	chr2	64139240	64248568	-	96.22	NA	NA	NA	NA	NA
DDC	chr4	14616516	14674790	+	100	chr4	9320769	9366144	+	100
GRB10	chr4	14490871	14582951	+	92.26	chr4	9189613	9284936	+	92.26
COBL	chr4	14134543	14265829	+	83.27	chr4	8828714	8953678	+	83.27
CALCR	chr8	69865877	69884740	+	73.62	Ultra162	108875	111844	+	18.7008
TFPI2	chr8	69806030	69809077	+	85.96	Contig39003	388	3672	-	87.23
GNGT1	chr8	69793090	69795344	-	100	Contig25612	9475	11346	+	100
GNG11	chr8	69790388	69791641	-	100	NA	NA	NA	NA	NA
BET1	chr8	69767474	69771347	+	95.76	Contig14643	2628	2774	-	41.53
COL1A2	chr8	69610164	69642302	-	84.41	Contig23981	2	4709	+	77.67
CASD1	chr8	69566186	69596711	-	100	Contig1947	73275	88678	-	94.48
SGCE	chr8	69528268	69554739	+	88.56	Contig1947	31406	60690	+	88.56
PEG10	NA	NA	NA	NA	NA	NA	NA	NA	NA	NA
PPP1R9A	chr8	69343731	69469587	-	98.91	Ultra514	12579713	12614573	-	32.15
PON1	NA	NA	NA	NA	NA	NA	NA	NA	NA	NA
PON3	chr8	69320478	69336224	+	81.07	NA	NA	NA	NA	NA
PON2	NA	NA	NA	NA	NA	Contig35542	1967	2185	+	20.62
ASB4	chr8	69288896	69305447	-	95.31	Contig144114	58	552	+	38.73
CPA4	chr10	47451191	47469012	+	100	chr10	4900482	4915132	+	95.01
CPA5	chr10	47477010	47486722	+	96.56	chr10	4923120	4932826	+	NA
CPA1	chr10	47490684	47501900	+	100	chr10	4956961	4965882	+	88.54
CEP41	chr10	47509764	47516678	-	87.13	chr10	4973745	4980668	-	87.13
MEST	chr10	47539907	47550587	+	98.21	chr10	5005439	5016323	+	100
COPG2	chr10	47552191	47576767	-	98.62	chr10	5017927	5042891	-	100
TSGA13	chr10	47581035	47588154	-	84.73	chr10	5047079	5048934	-	36
KLF14	NA	NA	NA	NA	NA	Ultra93	37344	45247	-	38.6997
IGF2	chr3	1805140	1832330	+	63.33	Ultra443	2485538	2485705	-	30
INS	chr3	1758530	1758709	+	30	NA	NA	NA	NA	NA
TH	chr3	1717457	1746081	+	93.98	Contig4587	10112	14639	+	50.8032
ASCL2	NA	NA	NA	NA	NA	NA	NA	NA	NA	NA
TSPAN32	NA	NA	NA	NA	NA	NA	NA	NA	NA	NA
CD81	chr3	1531481	1563394	-	100	Contig44294	3083	3457	+	25.4237
TSSC4	chr3	1519940	1520452	-	58.04	NA	NA	NA	NA	NA
TRPM5	chr3	1473621	1516679	+	93.82	Contig12044	8492	22861	-	31.073
KCNQ1	chr3	1336826	1460556	-	92.16	Contig30847	1284	8188	+	29.6407
CDKN1C	chr3	1296374	1296643	+	24.14	NA	NA	NA	NA	NA
SLC22A18	chr3	1254092	1258007	-	30.54	NA	NA	NA	NA	NA
PHLDA2	chr3	1250448	1250801	+	76.32	Contig17670	407	769	+	78.29
TNFRSF26	NA	NA	NA	NA	NA	NA	NA	NA	NA	NA
TNFRSF22	NA	NA	NA	NA	NA	NA	NA	NA	NA	NA
TNFRSF23	NA	NA	NA	NA	NA	NA	NA	NA	NA	NA
ZNF215	NA	NA	NA	NA	NA	NA	NA	NA	NA	NA
HTR2A	chr20	9322873	9350873	+	97.45	Ultra336	6401664	6431877	+	100
SUCLA2	chr20	9041668	9063496	+	88.55	Ultra336	6113830	6135665	+	88.55
NUDT15	chr20	9031230	9036017	-	93.29	Ultra336	6102473	6104035	-	67.68
MED4	chr20	9025217	9029791	+	88.15	Ultra336	6096467	6101041	+	88.15
ITM2B	chr20	8962586	8981537	-	99.62	Ultra336	6033147	6052642	-	100
RB1	chr20	8864361	8951410	-	92.56	Ultra336	5932402	6021637	-	90.62
BEGAIN	chr1	60511636	60572721	-	99.33	Ultra378	7584183	7596266	-	86.51
DLK1	chr1	60820502	60834888	+	93.21	Ultra378	6306693	6320229	+	86.68
RTL1	chr1	118107007	118107453	-	11.05	Contig185133	215	529	-	7.81
DIO3	chr1	61413134	61413991	+	90.46	NA	NA	NA	NA	NA
MKRN3	NA	NA	NA	NA	NA	NA	NA	NA	NA	NA
MAGEL2	chr4	132443809	132444768	+	24.9	Contig6885	3484	3744	+	6.78
NDN	NA	NA	NA	NA	NA	NA	NA	NA	NA	NA
NPAP1	NA	NA	NA	NA	NA	NA	NA	NA	NA	NA
SNURF	NA	NA	NA	NA	NA	NA	NA	NA	NA	NA
SNRPN	chr21	2766814	2771499	-	100	Contig169392	372	527	+	21.67
UBE3A	chr18	12721178	12759145	-	97.47	NA	NA	NA	NA	NA
ATP10A	chr18	12846339	12932733	-	85.72	Ultra292	30071	95395	-	76.85
GABRB3	chr18	13055228	13196397	-	99.58	Ultra292	162545	203587	-	83.3
GABRA5	chr18	13255912	13324669	+	93.74	Ultra292	368689	441300	+	85.1
GABRG3	chr18	13707729	13780148	+	62.31	Ultra292	686043	762422	+	80.94
CDX4	chr6	45365260	45374156	-	41.84	Contig8363	2158	11594	-	41.84
CHIC1	chr6	45308013	45346790	-	76.79	Contig7960	8044	8211	-	25
ZCCHC13	NA	NA	NA	NA	NA	Ultra743	3891	7116	+	100
SLC16A2	chr6	43708405	43797155	-	92.48	chr6	10623669	10639137	+	73.65

## Sheet: Sup_Table19
Supplementary Table 19. Top 300 MSHCE-associated genes.
MSHCE			associated gene			MSHCE location in gene
chr	start	end	ID	name	description
chr9	14086073	14087766	ENSG00000147862	NFIB	nuclear factor I B [Source:HGNC Symbol;Acc:HGNC:7785]	3UTR
chr2	169735006	169736233	ENSG00000213160	KLHL23	kelch like family member 23 [Source:HGNC Symbol;Acc:HGNC:27506]	5UTR,CDS,Intron
chr9	124942597	124943778	ENSG00000136935	GOLGA1	golgin A1 [Source:HGNC Symbol;Acc:HGNC:4424]	Intron
chr9	124942597	124943778	ENSG00000173611	SCAI	suppressor of cancer cell invasion [Source:HGNC Symbol;Acc:HGNC:26709]	3UTR
chr3	49967577	49968754	ENSG00000004534	RBM6	RNA binding motif protein 6 [Source:HGNC Symbol;Acc:HGNC:9903]	5UTR,CDS,Intron
chr8	38316137	38317299	ENSG00000147548	WHSC1L1	Wolf-Hirschhorn syndrome candidate 1-like 1 [Source:HGNC Symbol;Acc:HGNC:12767]	3UTR,Intron
chr14	33419996	33421078	ENSG00000151322	NPAS3	neuronal PAS domain protein 3 [Source:HGNC Symbol;Acc:HGNC:19311]	Intron
chr6	13621500	13622503	ENSG00000010017	RANBP9	RAN binding protein 9 [Source:HGNC Symbol;Acc:HGNC:13727]	3UTR,CDS,Intron
chr6	13621500	13622503	ENSG00000225921	NOL7	nucleolar protein 7 [Source:HGNC Symbol;Acc:HGNC:21040]	Intron
chr21	33550305	33551285	ENSG00000159140	SON	SON DNA binding protein [Source:HGNC Symbol;Acc:HGNC:11183]	CDS
chr1	35560323	35561300	ENSG00000020129	NCDN	neurochondrin [Source:HGNC Symbol;Acc:HGNC:17597]	CDS,Intron
chr20	41402056	41403010	ENSG00000124177	CHD6	chromodomain helicase DNA binding protein 6 [Source:HGNC Symbol;Acc:HGNC:19057]	3UTR,Down10k
chr14	69769184	69770125	ENSG00000100650	SRSF5	serine and arginine rich splicing factor 5 [Source:HGNC Symbol;Acc:HGNC:10787]	3UTR,CDS,ncRNA
chrX	129804904	129805815	ENSG00000188706	ZDHHC9	zinc finger DHHC-type containing 9 [Source:HGNC Symbol;Acc:HGNC:18475]	3UTR
chr9	106891405	106892299	ENSG00000148143	ZNF462	zinc finger protein 462 [Source:HGNC Symbol;Acc:HGNC:21684]	Intron
chr10	61891967	61892846	ENSG00000150347	ARID5B	AT-rich interaction domain 5B [Source:HGNC Symbol;Acc:HGNC:17362]	Up10k
chr2	64551445	64552324	ENSG00000119844	AFTPH	aftiphilin [Source:HGNC Symbol;Acc:HGNC:25951]	5UTR,CDS
chr11	66624727	66625605	ENSG00000239306	RBM14	RNA binding motif protein 14 [Source:HGNC Symbol;Acc:HGNC:14219]	CDS,Intron
chr5	88846580	88847444	ENSG00000081189	MEF2C	myocyte enhancer factor 2C [Source:HGNC Symbol;Acc:HGNC:6996]	Intron
chr3	28613146	28614001	ENSG00000144642	RBMS3	RNA binding motif single stranded interacting protein 3 [Source:HGNC Symbol;Acc:HGNC:13427]	Intron
chr3	28613146	28614001	ENSG00000283563	RP11-9J18.1		Intron
chr8	123248605	123249455	ENSG00000165156	ZHX1	zinc fingers and homeoboxes 1 [Source:HGNC Symbol;Acc:HGNC:12871]	3UTR
chr9	23825570	23826418	ENSG00000107105	ELAVL2	ELAV like RNA binding protein 2 [Source:HGNC Symbol;Acc:HGNC:3313]	5UTR,Intron,Up10k
chr5	141051564	141052402	ENSG00000171815	PCDHB1	protocadherin beta 1 [Source:HGNC Symbol;Acc:HGNC:8680]	CDS
chrX	67545570	67546405	ENSG00000169083	AR	androgen receptor [Source:HGNC Symbol;Acc:HGNC:644]	CDS
chr12	98625984	98626807	ENSG00000166130	IKBIP	IKBKB interacting protein [Source:HGNC Symbol;Acc:HGNC:26430]	CDS,Intron
chrX	106795566	106796380	ENSG00000133135	RNF128	ring finger protein 128, E3 ubiquitin protein ligase [Source:HGNC Symbol;Acc:HGNC:21153]	3UTR,CDS,Intron
chr6	93239990	93240790	ENSG00000135333	EPHA7	EPH receptor A7 [Source:HGNC Symbol;Acc:HGNC:3390]	3UTR,Down10k
chr10	104988594	104989393	ENSG00000156395	SORCS3	sortilin related VPS10 domain containing receptor 3 [Source:HGNC Symbol;Acc:HGNC:16699]	Intron
chr14	91465928	91466719	ENSG00000100796	PPP4R3A	protein phosphatase 4 regulatory subunit 3A [Source:HGNC Symbol;Acc:HGNC:20219]	3UTR,Intron
chr2	60540777	60541563	ENSG00000119866	BCL11A	B-cell CLL/lymphoma 11A [Source:HGNC Symbol;Acc:HGNC:13221]	Intron
chr18	31412821	31413602	ENSG00000175065	DSG4	desmoglein 4 [Source:HGNC Symbol;Acc:HGNC:21307]	3UTR,CDS,Intron
chrX	20149903	20150678	ENSG00000173674	EIF1AX	eukaryotic translation initiation factor 1A, X-linked [Source:HGNC Symbol;Acc:HGNC:3250]	Up10k
chrX	20149903	20150678	ENSG00000177189	RPS6KA3	ribosomal protein S6 kinase A3 [Source:HGNC Symbol;Acc:HGNC:10432]	3UTR
chr15	64461493	64462267	ENSG00000180357	ZNF609	zinc finger protein 609 [Source:HGNC Symbol;Acc:HGNC:29003]	Intron
chr5	93998562	93999330	ENSG00000113391	FAM172A	family with sequence similarity 172 member A [Source:HGNC Symbol;Acc:HGNC:25365]	Intron
chr10	76282046	76282811	ENSG00000148655	C10orf11	chromosome 10 open reading frame 11 [Source:HGNC Symbol;Acc:HGNC:23405]	Intron
chr16	30417543	30418306	ENSG00000179965	ZNF771	zinc finger protein 771 [Source:HGNC Symbol;Acc:HGNC:29653]	CDS,Intron
chr2	161381850	161382604	ENSG00000115233	PSMD14	proteasome 26S subunit, non-ATPase 14 [Source:HGNC Symbol;Acc:HGNC:16889]	ncRNA
chr6	46167430	46168183	ENSG00000112796	ENPP5	ectonucleotide pyrophosphatase/phosphodiesterase 5 (putative) [Source:HGNC Symbol;Acc:HGNC:13717]	CDS,Intron
chr12	69269474	69270224	ENSG00000111605	CPSF6	cleavage and polyadenylation specific factor 6 [Source:HGNC Symbol;Acc:HGNC:13871]	3UTR,CDS,Intron
chr12	48185001	48185747	ENSG00000177875	CCDC184	coiled-coil domain containing 184 [Source:HGNC Symbol;Acc:HGNC:33749]	3UTR
chr1	176552529	176553274	ENSG00000116183	PAPPA2	pappalysin 2 [Source:HGNC Symbol;Acc:HGNC:14615]	Intron
chr9	37149853	37150597	ENSG00000147905	ZCCHC7	zinc finger CCHC-type containing 7 [Source:HGNC Symbol;Acc:HGNC:26209]	Intron
chr17	61251829	61252569	ENSG00000141376	BCAS3	BCAS3, microtubule associated cell migration factor [Source:HGNC Symbol;Acc:HGNC:14347]	Intron
chr3	86890685	86891424	ENSG00000206538	VGLL3	vestigial like family member 3 [Source:HGNC Symbol;Acc:HGNC:24327]	Intron
chr14	45096087	45096822	ENSG00000185246	PRPF39	pre-mRNA processing factor 39 [Source:HGNC Symbol;Acc:HGNC:20314]	3UTR,CDS,Intron,ncRNA
chr9	9223195	9223927	ENSG00000153707	PTPRD	protein tyrosine phosphatase, receptor type D [Source:HGNC Symbol;Acc:HGNC:9668]	Intron
chr2	198403102	198403833	ENSG00000115896	PLCL1	phospholipase C like 1 [Source:HGNC Symbol;Acc:HGNC:9063]	Intron
chr6	85610581	85611309	ENSG00000135316	SYNCRIP	synaptotagmin binding cytoplasmic RNA interacting protein [Source:HGNC Symbol;Acc:HGNC:16918]	3UTR
chr10	113599007	113599725	ENSG00000197893	NRAP	nebulin related anchoring protein [Source:HGNC Symbol;Acc:HGNC:7988]	Intron
chr5	169296602	169297318	ENSG00000184347	SLIT3	slit guidance ligand 3 [Source:HGNC Symbol;Acc:HGNC:11087]	Intron
chr6	97201255	97201971	ENSG00000146263	MMS22L	MMS22 like, DNA repair protein [Source:HGNC Symbol;Acc:HGNC:21475]	Intron
chr9	4144209	4144920	ENSG00000107249	GLIS3	GLIS family zinc finger 3 [Source:HGNC Symbol;Acc:HGNC:28510]	5UTR,Intron
chr17	36992867	36993575	ENSG00000275700	AATF	apoptosis antagonizing transcription factor [Source:HGNC Symbol;Acc:HGNC:19235]	Intron
chr2	205571153	205571859	ENSG00000116117	PARD3B	par-3 family cell polarity regulator beta [Source:HGNC Symbol;Acc:HGNC:14446]	Intron
chr18	31829937	31830642	ENSG00000153339	TRAPPC8	trafficking protein particle complex 8 [Source:HGNC Symbol;Acc:HGNC:29169]	3UTR
chr2	179684832	179685535	ENSG00000144331	ZNF385B	zinc finger protein 385B [Source:HGNC Symbol;Acc:HGNC:26332]	Intron
chr9	36622054	36622756	ENSG00000165304	MELK	maternal embryonic leucine zipper kinase [Source:HGNC Symbol;Acc:HGNC:16870]	Intron
chr7	127374008	127374708	ENSG00000048405	ZNF800	zinc finger protein 800 [Source:HGNC Symbol;Acc:HGNC:27267]	3UTR,CDS,Intron
chr19	43622746	43623442	ENSG00000105767	CADM4	cell adhesion molecule 4 [Source:HGNC Symbol;Acc:HGNC:30825]	3UTR,CDS,Intron
chr5	167375653	167376349	ENSG00000145934	TENM2	teneurin transmembrane protein 2 [Source:HGNC Symbol;Acc:HGNC:29943]	Intron
chr2	27083291	27083986	ENSG00000138080	EMILIN1	elastin microfibril interfacer 1 [Source:HGNC Symbol;Acc:HGNC:19880]	CDS
chr6	30616328	30617023	ENSG00000204569	PPP1R10	protein phosphatase 1 regulatory subunit 10 [Source:HGNC Symbol;Acc:HGNC:9284]	5UTR,Intron
chr18	25251768	25252462	ENSG00000198795	ZNF521	zinc finger protein 521 [Source:HGNC Symbol;Acc:HGNC:24605]	Intron
chr19	30646931	30647624	ENSG00000198597	ZNF536	zinc finger protein 536 [Source:HGNC Symbol;Acc:HGNC:29025]	Intron
chr1	113797357	113798048	ENSG00000081019	RSBN1	round spermatid basic protein 1 [Source:HGNC Symbol;Acc:HGNC:25642]	CDS,Intron
chr22	38489077	38489768	ENSG00000100201	DDX17	DEAD-box helicase 17 [Source:HGNC Symbol;Acc:HGNC:2740]	3UTR,CDS,ncRNA
chr8	35625190	35625880	ENSG00000156687	UNC5D	unc-5 netrin receptor D [Source:HGNC Symbol;Acc:HGNC:18634]	Intron
chr9	14618736	14619424	ENSG00000175893	ZDHHC21	zinc finger DHHC-type containing 21 [Source:HGNC Symbol;Acc:HGNC:20750]	3UTR,CDS,Intron
chr16	71732474	71733161	ENSG00000166747	AP1G1	adaptor related protein complex 1 gamma 1 subunit [Source:HGNC Symbol;Acc:HGNC:555]	3UTR,CDS,Intron
chr7	15215590	15216277	ENSG00000187546	AGMO	alkylglycerol monooxygenase [Source:HGNC Symbol;Acc:HGNC:33784]	Intron
chr17	40306976	40307662	ENSG00000131759	RARA	retinoic acid receptor alpha [Source:HGNC Symbol;Acc:HGNC:9864]	Up10k
chr14	32825766	32826451	ENSG00000151320	AKAP6	A-kinase anchoring protein 6 [Source:HGNC Symbol;Acc:HGNC:376]	Intron
chr20	15222271	15222956	ENSG00000172264	MACROD2	MACRO domain containing 2 [Source:HGNC Symbol;Acc:HGNC:16126]	Intron
chr10	11920627	11921311	ENSG00000151461	UPF2	UPF2 regulator of nonsense transcripts homolog (yeast) [Source:HGNC Symbol;Acc:HGNC:17854]	3UTR,CDS,Intron
chr2	173046096	173046768	ENSG00000091428	RAPGEF4	Rap guanine nucleotide exchange factor 4 [Source:HGNC Symbol;Acc:HGNC:16626]	Intron
chr1	44679096	44679767	ENSG00000198520	C1orf228	chromosome 1 open reading frame 228 [Source:HGNC Symbol;Acc:HGNC:34345]	Intron
chr9	74728024	74728695	ENSG00000119121	TRPM6	transient receptor potential cation channel subfamily M member 6 [Source:HGNC Symbol;Acc:HGNC:17995]	CDS,Intron
chr10	21070041	21070711	ENSG00000078114	NEBL	nebulette [Source:HGNC Symbol;Acc:HGNC:16932]	Intron
chr13	73061843	73062512	ENSG00000102554	KLF5	Kruppel like factor 5 [Source:HGNC Symbol;Acc:HGNC:6349]	CDS,Intron
chr5	83638140	83638806	ENSG00000145681	HAPLN1	hyaluronan and proteoglycan link protein 1 [Source:HGNC Symbol;Acc:HGNC:2380]	3UTR
chr16	2766715	2767379	ENSG00000167978	SRRM2	serine/arginine repetitive matrix 2 [Source:HGNC Symbol;Acc:HGNC:16639]	CDS
chr17	69414671	69415335	ENSG00000108984	MAP2K6	mitogen-activated protein kinase kinase 6 [Source:HGNC Symbol;Acc:HGNC:6846]	5UTR,CDS,Intron,Up10k
chr1	81437174	81437834	ENSG00000117114	ADGRL2	adhesion G protein-coupled receptor L2 [Source:HGNC Symbol;Acc:HGNC:18582]	Intron
chr3	59013677	59014336	ENSG00000163689	C3orf67	chromosome 3 open reading frame 67 [Source:HGNC Symbol;Acc:HGNC:24763]	Intron
chr1	72192043	72192699	ENSG00000172260	NEGR1	neuronal growth regulator 1 [Source:HGNC Symbol;Acc:HGNC:17302]	Intron
chr3	55889319	55889975	ENSG00000187672	ERC2	ELKS/RAB6-interacting/CAST family member 2 [Source:HGNC Symbol;Acc:HGNC:31922]	Intron
chr3	85680811	85681466	ENSG00000175161	CADM2	cell adhesion molecule 2 [Source:HGNC Symbol;Acc:HGNC:29849]	Intron
chr9	124361134	124361789	ENSG00000136930	PSMB7	proteasome subunit beta 7 [Source:HGNC Symbol;Acc:HGNC:9544]	Intron
chr1	178388759	178389409	ENSG00000075391	RASAL2	RAS protein activator like 2 [Source:HGNC Symbol;Acc:HGNC:9874]	Intron
chrX	123620221	123620871	ENSG00000125676	THOC2	THO complex 2 [Source:HGNC Symbol;Acc:HGNC:19073]	3UTR,ncRNA
chr5	94753894	94754539	ENSG00000175471	MCTP1	multiple C2 and transmembrane domain containing 1 [Source:HGNC Symbol;Acc:HGNC:26183]	Intron
chrX	134688154	134688799	ENSG00000170965	PLAC1	placenta specific 1 [Source:HGNC Symbol;Acc:HGNC:9044]	Intron
chr3	56646539	56647183	ENSG00000163946	FAM208A	family with sequence similarity 208 member A [Source:HGNC Symbol;Acc:HGNC:30314]	CDS
chr10	30914862	30915505	ENSG00000183621	ZNF438	zinc finger protein 438 [Source:HGNC Symbol;Acc:HGNC:21029]	Intron
chr2	163605706	163606340	ENSG00000182263	FIGN	fidgetin, microtubule severing factor [Source:HGNC Symbol;Acc:HGNC:13285]	3UTR
chr7	18757286	18757918	ENSG00000048052	HDAC9	histone deacetylase 9 [Source:HGNC Symbol;Acc:HGNC:14065]	Intron
chr6	139372246	139372877	ENSG00000164442	CITED2	Cbp/p300 interacting transactivator with Glu/Asp rich carboxy-terminal domain 2 [Source:HGNC Symbol;Acc:HGNC:1987]	3UTR
chr14	46841404	46842034	ENSG00000139915	MDGA2	MAM domain containing glycosylphosphatidylinositol anchor 2 [Source:HGNC Symbol;Acc:HGNC:19835]	3UTR,CDS,Intron
chr2	202566991	202567621	ENSG00000204217	BMPR2	bone morphogenetic protein receptor type 2 [Source:HGNC Symbol;Acc:HGNC:1078]	3UTR
chr6	135938916	135939546	ENSG00000171408	PDE7B	phosphodiesterase 7B [Source:HGNC Symbol;Acc:HGNC:8792]	Intron
chr3	102393908	102394537	ENSG00000170044	ZPLD1	zona pellucida like domain containing 1 [Source:HGNC Symbol;Acc:HGNC:27022]	Intron
chr16	73059885	73060513	ENSG00000140836	ZFHX3	zinc finger homeobox 3 [Source:HGNC Symbol;Acc:HGNC:777]	Up10k
chr6	100500576	100501204	ENSG00000112249	ASCC3	activating signal cointegrator 1 complex subunit 3 [Source:HGNC Symbol;Acc:HGNC:18697]	Down10k
chr2	173169781	173170408	ENSG00000091436	AC013461.1	Mitogen-activated protein kinase kinase kinase MLT[Source:UniProtKB/Swiss-Prot;Acc:Q9NYL2]	CDS,Intron
chr3	189123184	189123811	ENSG00000188001	TPRG1	tumor protein p63 regulated 1 [Source:HGNC Symbol;Acc:HGNC:24759]	Intron,ncRNA
chr11	67250079	67250705	ENSG00000173120	KDM2A	lysine demethylase 2A [Source:HGNC Symbol;Acc:HGNC:13606]	CDS,Intron
chr12	103319568	103320193	ENSG00000179088	C12orf42	chromosome 12 open reading frame 42 [Source:HGNC Symbol;Acc:HGNC:24729]	Intron
chr9	116656486	116657111	ENSG00000148219	ASTN2	astrotactin 2 [Source:HGNC Symbol;Acc:HGNC:17021]	Intron
chr3	174675267	174675891	ENSG00000177694	NAALADL2	N-acetylated alpha-linked acidic dipeptidase like 2 [Source:HGNC Symbol;Acc:HGNC:23219]	Intron
chr9	84846565	84847189	ENSG00000148053	NTRK2	neurotrophic receptor tyrosine kinase 2 [Source:HGNC Symbol;Acc:HGNC:8032]	Intron
chrX	24948166	24948789	ENSG00000101868	POLA1	DNA polymerase alpha 1, catalytic subunit [Source:HGNC Symbol;Acc:HGNC:9173]	Intron
chr3	180754119	180754740	ENSG00000145075	CCDC39	coiled-coil domain containing 39 [Source:HGNC Symbol;Acc:HGNC:25244]	Intron
chr4	24951230	24951849	ENSG00000181982	CCDC149	coiled-coil domain containing 149 [Source:HGNC Symbol;Acc:HGNC:25405]	Intron
chr9	70384601	70385220	ENSG00000119138	KLF9	Kruppel like factor 9 [Source:HGNC Symbol;Acc:HGNC:1123]	3UTR
chr9	125148097	125148715	ENSG00000119414	PPP6C	protein phosphatase 6 catalytic subunit [Source:HGNC Symbol;Acc:HGNC:9323]	3UTR
chr14	23068257	23068874	ENSG00000100813	ACIN1	apoptotic chromatin condensation inducer 1 [Source:HGNC Symbol;Acc:HGNC:17066]	3UTR,CDS,Intron,ncRNA
chr3	97694846	97695462	ENSG00000080224	EPHA6	EPH receptor A6 [Source:HGNC Symbol;Acc:HGNC:19296]	Intron
chr5	138386008	138386623	ENSG00000120733	KDM3B	lysine demethylase 3B [Source:HGNC Symbol;Acc:HGNC:1337]	CDS,Intron
chr11	62647061	62647675	ENSG00000185085	INTS5	integrator complex subunit 5 [Source:HGNC Symbol;Acc:HGNC:29352]	3UTR,CDS
chr11	99383731	99384344	ENSG00000149972	CNTN5	contactin 5 [Source:HGNC Symbol;Acc:HGNC:2175]	Intron
chr3	17873637	17874250	ENSG00000131374	TBC1D5	TBC1 domain family member 5 [Source:HGNC Symbol;Acc:HGNC:19166]	Intron
chr9	16624937	16625547	ENSG00000173068	BNC2	basonuclin 2 [Source:HGNC Symbol;Acc:HGNC:30988]	Intron
chr15	43328444	43329052	ENSG00000168806	LCMT2	leucine carboxyl methyltransferase 2 [Source:HGNC Symbol;Acc:HGNC:17558]	CDS
chr1	84646754	84647361	ENSG00000117155	SSX2IP	SSX family member 2 interacting protein [Source:HGNC Symbol;Acc:HGNC:16509]	3UTR
chr1	97450852	97451458	ENSG00000188641	DPYD	dihydropyrimidine dehydrogenase [Source:HGNC Symbol;Acc:HGNC:3012]	Intron
chr17	39808915	39809520	ENSG00000161405	IKZF3	IKAROS family zinc finger 3 [Source:HGNC Symbol;Acc:HGNC:13178]	Intron
chr14	67020019	67020622	ENSG00000171723	GPHN	gephyrin [Source:HGNC Symbol;Acc:HGNC:15465]	Intron
chr17	56445558	56446160	ENSG00000153930	ANKFN1	ankyrin repeat and fibronectin type III domain containing 1 [Source:HGNC Symbol;Acc:HGNC:26766]	Intron
chr3	70209936	70210538	ENSG00000242120	RP11-231I13.2		Intron
chr17	58416872	58417472	ENSG00000108375	RNF43	ring finger protein 43 [Source:HGNC Symbol;Acc:HGNC:18505]	5UTR
chr16	82947798	82948396	ENSG00000140945	CDH13	cadherin 13 [Source:HGNC Symbol;Acc:HGNC:1753]	Intron
chr3	150437925	150438520	ENSG00000196428	TSC22D2	TSC22 domain family member 2 [Source:HGNC Symbol;Acc:HGNC:29095]	3UTR,CDS,Intron
chr6	21598018	21598613	ENSG00000124766	SOX4	SRY-box 4 [Source:HGNC Symbol;Acc:HGNC:11200]	3UTR
chr1	63552592	63553186	ENSG00000142856	ITGB3BP	integrin subunit beta 3 binding protein [Source:HGNC Symbol;Acc:HGNC:6157]	Intron
chr1	63552592	63553186	ENSG00000203965	EFCAB7	EF-hand calcium binding domain 7 [Source:HGNC Symbol;Acc:HGNC:29379]	Intron
chr2	201858478	201859072	ENSG00000138395	CDK15	cyclin dependent kinase 15 [Source:HGNC Symbol;Acc:HGNC:14434]	Intron
chr3	139945546	139946140	ENSG00000158258	CLSTN2	calsyntenin 2 [Source:HGNC Symbol;Acc:HGNC:17448]	Intron
chrX	100377663	100378256	ENSG00000165194	PCDH19	protocadherin 19 [Source:HGNC Symbol;Acc:HGNC:14270]	Intron
chr15	41766585	41767176	ENSG00000174197	MGA	MGA, MAX dimerization protein [Source:HGNC Symbol;Acc:HGNC:14010]	CDS
chr11	64765218	64765808	ENSG00000168066	SF1	splicing factor 1 [Source:HGNC Symbol;Acc:HGNC:12950]	3UTR,CDS
chr1	6894297	6894885	ENSG00000171735	CAMTA1	calmodulin binding transcription activator 1 [Source:HGNC Symbol;Acc:HGNC:18806]	Intron
chr2	166950144	166950732	ENSG00000163092	XIRP2	xin actin binding repeat containing 2 [Source:HGNC Symbol;Acc:HGNC:14303]	Intron
chr10	101687857	101688443	ENSG00000107829	FBXW4	F-box and WD repeat domain containing 4 [Source:HGNC Symbol;Acc:HGNC:10847]	Intron
chr11	6209846	6210432	ENSG00000180878	C11orf42	chromosome 11 open reading frame 42 [Source:HGNC Symbol;Acc:HGNC:28541]	CDS,Intron
chr3	170087569	170088155	ENSG00000173889	PHC3	polyhomeotic homolog 3 [Source:HGNC Symbol;Acc:HGNC:15682]	3UTR,Intron
chr12	106814691	106815276	ENSG00000111785	RIC8B	RIC8 guanine nucleotide exchange factor B [Source:HGNC Symbol;Acc:HGNC:25555]	CDS,Intron
chr13	93948420	93949004	ENSG00000183098	GPC6	glypican 6 [Source:HGNC Symbol;Acc:HGNC:4454]	Intron
chr9	26905508	26906092	ENSG00000137055	PLAA	phospholipase A2 activating protein [Source:HGNC Symbol;Acc:HGNC:9043]	3UTR,CDS,Intron
chr11	109425235	109425818	ENSG00000185742	C11orf87	chromosome 11 open reading frame 87 [Source:HGNC Symbol;Acc:HGNC:33788]	3UTR
chr3	24426870	24427453	ENSG00000151090	THRB	thyroid hormone receptor beta [Source:HGNC Symbol;Acc:HGNC:11799]	Intron
chr3	62465567	62466150	ENSG00000163618	CADPS	calcium dependent secretion activator [Source:HGNC Symbol;Acc:HGNC:1426]	Intron
chrX	86420214	86420796	ENSG00000126733	DACH2	dachshund family transcription factor 2 [Source:HGNC Symbol;Acc:HGNC:16814]	Intron
chr11	87321197	87321778	ENSG00000166575	TMEM135	transmembrane protein 135 [Source:HGNC Symbol;Acc:HGNC:26167]	3UTR,CDS,Intron
chr18	33694740	33695321	ENSG00000141431	ASXL3	additional sex combs like 3, transcriptional regulator [Source:HGNC Symbol;Acc:HGNC:29357]	Intron
chr6	101774273	101774853	ENSG00000164418	GRIK2	glutamate ionotropic receptor kainate type subunit 2 [Source:HGNC Symbol;Acc:HGNC:4580]	Intron
chr14	36676566	36677145	ENSG00000198807	PAX9	paired box 9 [Source:HGNC Symbol;Acc:HGNC:8623]	3UTR
chrX	124835307	124835886	ENSG00000009694	TENM1	teneurin transmembrane protein 1 [Source:HGNC Symbol;Acc:HGNC:8117]	Intron
chrX	54194706	54195285	ENSG00000196632	WNK3	WNK lysine deficient protein kinase 3 [Source:HGNC Symbol;Acc:HGNC:14543]	3UTR
chr1	46285926	46286504	ENSG00000132128	LRRC41	leucine rich repeat containing 41 [Source:HGNC Symbol;Acc:HGNC:16917]	CDS,Intron
chrX	133982436	133983012	ENSG00000147257	GPC3	glypican 3 [Source:HGNC Symbol;Acc:HGNC:4451]	Intron
chr13	96713030	96713605	ENSG00000185352	HS6ST3	heparan sulfate 6-O-sulfotransferase 3 [Source:HGNC Symbol;Acc:HGNC:19134]	Intron
chr9	112508283	112508858	ENSG00000165185	KIAA1958	KIAA1958 [Source:HGNC Symbol;Acc:HGNC:23427]	Intron
chr2	28317191	28317764	ENSG00000158019	BRE	brain and reproductive organ-expressed (TNFRSF1A modulator) [Source:HGNC Symbol;Acc:HGNC:1106]	Intron
chr4	30999634	31000206	ENSG00000169851	PCDH7	protocadherin 7 [Source:HGNC Symbol;Acc:HGNC:8659]	Intron
chr1	175742926	175743497	ENSG00000116147	TNR	tenascin R [Source:HGNC Symbol;Acc:HGNC:11953]	5UTR,Intron
chr2	207602879	207603450	ENSG00000118260	CREB1	cAMP responsive element binding protein 1 [Source:HGNC Symbol;Acc:HGNC:2345]	3UTR
chr2	207602879	207603450	ENSG00000144401	METTL21A	methyltransferase like 21A [Source:HGNC Symbol;Acc:HGNC:30476]	Intron
chr13	60154571	60155141	ENSG00000139734	DIAPH3	diaphanous related formin 3 [Source:HGNC Symbol;Acc:HGNC:15480]	Intron
chr1	244852761	244853329	ENSG00000153187	HNRNPU	heterogeneous nuclear ribonucleoprotein U [Source:HGNC Symbol;Acc:HGNC:5048]	3UTR
chr14	29870060	29870628	ENSG00000184304	PRKD1	protein kinase D1 [Source:HGNC Symbol;Acc:HGNC:9407]	Intron
chr2	159231954	159232522	ENSG00000115183	TANC1	tetratricopeptide repeat, ankyrin repeat and coiled-coil containing 1 [Source:HGNC Symbol;Acc:HGNC:29364]	3UTR
chr7	129741679	129742247	ENSG00000106459	NRF1	nuclear respiratory factor 1 [Source:HGNC Symbol;Acc:HGNC:7996]	Intron
chr10	73437014	73437581	ENSG00000107758	PPP3CB	protein phosphatase 3 catalytic subunit beta [Source:HGNC Symbol;Acc:HGNC:9315]	3UTR
chr10	14842296	14842862	ENSG00000187522	HSPA14	heat shock protein family A (Hsp70) member 14 [Source:HGNC Symbol;Acc:HGNC:29526]	Intron,ncRNA
chr5	124739480	124740045	ENSG00000168916	ZNF608	zinc finger protein 608 [Source:HGNC Symbol;Acc:HGNC:29238]	Intron
chr1	20482897	20483461	ENSG00000162545	CAMK2N1	calcium/calmodulin dependent protein kinase II inhibitor 1 [Source:HGNC Symbol;Acc:HGNC:24190]	3UTR
chr11	128458733	128459296	ENSG00000134954	ETS1	ETS proto-oncogene 1, transcription factor [Source:HGNC Symbol;Acc:HGNC:3488]	3UTR,Down10k
chr16	53937272	53937835	ENSG00000140718	FTO	FTO, alpha-ketoglutarate dependent dioxygenase [Source:HGNC Symbol;Acc:HGNC:24678]	3UTR
chr10	115805786	115806347	ENSG00000107518	ATRNL1	attractin like 1 [Source:HGNC Symbol;Acc:HGNC:29063]	Intron
chr14	80549041	80549602	ENSG00000100629	CEP128	centrosomal protein 128 [Source:HGNC Symbol;Acc:HGNC:20359]	Intron
chr2	162365013	162365574	ENSG00000115271	GCA	grancalcin [Source:HGNC Symbol;Acc:HGNC:15990]	Intron
chr7	127944045	127944606	ENSG00000197157	SND1	staphylococcal nuclease and tudor domain containing 1 [Source:HGNC Symbol;Acc:HGNC:30646]	Intron
chrX	96786814	96787375	ENSG00000147202	DIAPH2	diaphanous related formin 2 [Source:HGNC Symbol;Acc:HGNC:2877]	Intron
chr1	8815587	8816146	ENSG00000142599	RERE	arginine-glutamic acid dipeptide repeats [Source:HGNC Symbol;Acc:HGNC:9965]	Intron
chr3	173547266	173547823	ENSG00000169760	NLGN1	neuroligin 1 [Source:HGNC Symbol;Acc:HGNC:14291]	Intron
chr4	94253132	94253689	ENSG00000163104	SMARCAD1	SWI/SNF-related, matrix-associated actin-dependent regulator of chromatin, subfamily a, containing DEAD/H box 1 [Source:HGNC Symbol;Acc:HGNC:18398]	5UTR,Intron
chr10	123164218	123164773	ENSG00000154473	BUB3	BUB3, mitotic checkpoint protein [Source:HGNC Symbol;Acc:HGNC:1151]	3UTR
chr10	7984303	7984858	ENSG00000165632	TAF3	TATA-box binding protein associated factor 3 [Source:HGNC Symbol;Acc:HGNC:17303]	Intron
chr18	53138283	53138838	ENSG00000187323	DCC	DCC netrin 1 receptor [Source:HGNC Symbol;Acc:HGNC:2701]	Intron
chr7	78885877	78886432	ENSG00000187391	MAGI2	membrane associated guanylate kinase, WW and PDZ domain containing 2 [Source:HGNC Symbol;Acc:HGNC:18957]	Intron
chr4	150298121	150298675	ENSG00000198589	LRBA	LPS responsive beige-like anchor protein [Source:HGNC Symbol;Acc:HGNC:1742]	Intron
chr7	121334495	121335049	ENSG00000002745	WNT16	Wnt family member 16 [Source:HGNC Symbol;Acc:HGNC:16267]	Intron
chr2	169638524	169639077	ENSG00000138398	PPIG	peptidylprolyl isomerase G [Source:HGNC Symbol;Acc:HGNC:14650]	3UTR
chr2	212364124	212364677	ENSG00000178568	ERBB4	erb-b2 receptor tyrosine kinase 4 [Source:HGNC Symbol;Acc:HGNC:3432]	Intron
chr8	104697671	104698224	ENSG00000169946	ZFPM2	zinc finger protein, FOG family member 2 [Source:HGNC Symbol;Acc:HGNC:16700]	Intron
chr17	48259136	48259688	ENSG00000141293	SKAP1	src kinase associated phosphoprotein 1 [Source:HGNC Symbol;Acc:HGNC:15605]	Intron
chr15	60890630	60891181	ENSG00000069667	RORA	RAR related orphan receptor A [Source:HGNC Symbol;Acc:HGNC:10258]	Intron
chr7	112820211	112820762	ENSG00000164603	BMT2	base methyltransferase of 25S rRNA 2 homolog [Source:HGNC Symbol;Acc:HGNC:26475]	3UTR
chr7	152168175	152168726	ENSG00000055609	KMT2C	lysine methyltransferase 2C [Source:HGNC Symbol;Acc:HGNC:13726]	Intron
chr10	99057807	99058357	ENSG00000172987	HPSE2	heparanase 2 (inactive) [Source:HGNC Symbol;Acc:HGNC:18374]	Intron
chr11	85661023	85661573	ENSG00000137504	CREBZF	CREB/ATF bZIP transcription factor [Source:HGNC Symbol;Acc:HGNC:24905]	3UTR
chr6	19840160	19840708	ENSG00000172201	ID4	inhibitor of DNA binding 4, HLH protein [Source:HGNC Symbol;Acc:HGNC:5363]	3UTR
chr9	122183380	122183928	ENSG00000185681	MORN5	MORN repeat containing 5 [Source:HGNC Symbol;Acc:HGNC:17841]	Intron
chr12	98532723	98533270	ENSG00000120802	TMPO	thymopoietin [Source:HGNC Symbol;Acc:HGNC:11875]	CDS,Intron
chr9	17937879	17938426	ENSG00000178031	ADAMTSL1	ADAMTS like 1 [Source:HGNC Symbol;Acc:HGNC:14632]	Intron
chr12	28265093	28265639	ENSG00000123106	CCDC91	coiled-coil domain containing 91 [Source:HGNC Symbol;Acc:HGNC:24855]	Intron
chr18	3496030	3496576	ENSG00000170579	DLGAP1	DLG associated protein 1 [Source:HGNC Symbol;Acc:HGNC:2905]	3UTR,Down10k
chr6	63713925	63714471	ENSG00000118482	PHF3	PHD finger protein 3 [Source:HGNC Symbol;Acc:HGNC:8921]	3UTR
chr9	2653922	2654468	ENSG00000147852	VLDLR	very low density lipoprotein receptor [Source:HGNC Symbol;Acc:HGNC:12698]	3UTR
chr5	143277911	143278456	ENSG00000113580	NR3C1	nuclear receptor subfamily 3 group C member 1 [Source:HGNC Symbol;Acc:HGNC:7978]	3UTR,Down10k
chr11	16344717	16345261	ENSG00000110693	SOX6	SRY-box 6 [Source:HGNC Symbol;Acc:HGNC:16421]	Intron
chr11	30506899	30507443	ENSG00000066382	MPPED2	metallophosphoesterase domain containing 2 [Source:HGNC Symbol;Acc:HGNC:1180]	Intron
chr12	82841391	82841935	ENSG00000179104	TMTC2	transmembrane and tetratricopeptide repeat containing 2 [Source:HGNC Symbol;Acc:HGNC:25440]	Intron
chr5	158937314	158937858	ENSG00000164330	EBF1	early B-cell factor 1 [Source:HGNC Symbol;Acc:HGNC:3126]	Intron
chr2	171844361	171844903	ENSG00000115840	SLC25A12	solute carrier family 25 member 12 [Source:HGNC Symbol;Acc:HGNC:10982]	CDS,Intron
chr6	149658369	149658911	ENSG00000131023	LATS1	large tumor suppressor kinase 1 [Source:HGNC Symbol;Acc:HGNC:6514]	3UTR
chr11	46947316	46947857	ENSG00000149179	C11orf49	chromosome 11 open reading frame 49 [Source:HGNC Symbol;Acc:HGNC:28720]	Intron
chr6	15246050	15246591	ENSG00000008083	JARID2	jumonji and AT-rich interaction domain containing 2 [Source:HGNC Symbol;Acc:HGNC:6196]	5UTR,CDS,Intron,Up10k
chr17	39530776	39531316	ENSG00000167258	CDK12	cyclin dependent kinase 12 [Source:HGNC Symbol;Acc:HGNC:24224]	3UTR,CDS,ncRNA
chr10	77036472	77037011	ENSG00000156113	KCNMA1	potassium calcium-activated channel subfamily M alpha 1 [Source:HGNC Symbol;Acc:HGNC:6284]	Intron
chr5	108178818	108179356	ENSG00000145743	FBXL17	F-box and leucine rich repeat protein 17 [Source:HGNC Symbol;Acc:HGNC:13615]	Intron
chr6	96144227	96144764	ENSG00000172461	FUT9	fucosyltransferase 9 [Source:HGNC Symbol;Acc:HGNC:4020]	Intron
chr10	98172246	98172782	ENSG00000166024	R3HCC1L	R3H domain and coiled-coil containing 1 like [Source:HGNC Symbol;Acc:HGNC:23512]	Intron
chr2	162149423	162149959	ENSG00000115263	GCG	glucagon [Source:HGNC Symbol;Acc:HGNC:4191]	Intron
chr7	14266101	14266637	ENSG00000136267	DGKB	diacylglycerol kinase beta [Source:HGNC Symbol;Acc:HGNC:2850]	Intron
chr16	24558102	24558637	ENSG00000122257	RBBP6	RB binding protein 6, ubiquitin ligase [Source:HGNC Symbol;Acc:HGNC:9889]	Intron
chr16	61671527	61672062	ENSG00000150394	CDH8	cadherin 8 [Source:HGNC Symbol;Acc:HGNC:1767]	Intron
chr17	1871727	1872262	ENSG00000132383	RPA1	replication protein A1 [Source:HGNC Symbol;Acc:HGNC:10289]	Intron,ncRNA
chr12	85219605	85220137	ENSG00000133640	LRRIQ1	leucine rich repeats and IQ motif containing 1 [Source:HGNC Symbol;Acc:HGNC:25708]	Intron
chr10	63628567	63629098	ENSG00000165476	REEP3	receptor accessory protein 3 [Source:HGNC Symbol;Acc:HGNC:23711]	Down10k
chr4	149403003	149403534	ENSG00000234828	RP11-526A4.1		Intron
chr9	74588386	74588917	ENSG00000198963	RORB	RAR related orphan receptor B [Source:HGNC Symbol;Acc:HGNC:10259]	Intron
chr5	140401761	140402290	ENSG00000131503	ANKHD1	ankyrin repeat and KH domain containing 1 [Source:HGNC Symbol;Acc:HGNC:24714]	5UTR,CDS,Intron,Up10k
chr5	140401761	140402290	ENSG00000254996	ANKHD1-EIF4EBP3	ANKHD1-EIF4EBP3 readthrough [Source:HGNC Symbol;Acc:HGNC:33530]	5UTR,CDS,Intron,Up10k
chr10	116180038	116180566	ENSG00000151892	GFRA1	GDNF family receptor alpha 1 [Source:HGNC Symbol;Acc:HGNC:4243]	Intron
chr1	212991055	212991582	ENSG00000143494	VASH2	vasohibin 2 [Source:HGNC Symbol;Acc:HGNC:25723]	3UTR
chr12	23921492	23922019	ENSG00000134532	SOX5	SRY-box 5 [Source:HGNC Symbol;Acc:HGNC:11201]	Intron
chr2	29486454	29486980	ENSG00000171094	ALK	anaplastic lymphoma receptor tyrosine kinase [Source:HGNC Symbol;Acc:HGNC:427]	Intron
chr9	100066424	100066950	ENSG00000023318	ERP44	endoplasmic reticulum protein 44 [Source:HGNC Symbol;Acc:HGNC:18311]	Intron
chr3	71246559	71247084	ENSG00000114861	FOXP1	forkhead box P1 [Source:HGNC Symbol;Acc:HGNC:3823]	Intron
chr7	86665697	86666222	ENSG00000198822	GRM3	glutamate metabotropic receptor 3 [Source:HGNC Symbol;Acc:HGNC:4595]	Intron
chrX	124230941	124231466	ENSG00000101972	STAG2	stromal antigen 2 [Source:HGNC Symbol;Acc:HGNC:11355]	Intron
chrX	124230941	124231466	ENSG00000183918	SH2D1A	SH2 domain containing 1A [Source:HGNC Symbol;Acc:HGNC:10820]	Intron
chr1	50565505	50566029	ENSG00000185104	FAF1	Fas associated factor 1 [Source:HGNC Symbol;Acc:HGNC:3578]	Intron
chr10	61761725	61762249	ENSG00000183346	C10orf107	chromosome 10 open reading frame 107 [Source:HGNC Symbol;Acc:HGNC:28678]	Intron
chr2	27954146	27954670	ENSG00000243147	MRPL33	mitochondrial ribosomal protein L33 [Source:HGNC Symbol;Acc:HGNC:14487]	Intron
chr6	131614037	131614561	ENSG00000112282	MED23	mediator complex subunit 23 [Source:HGNC Symbol;Acc:HGNC:2372]	Intron
chr9	120536364	120536888	ENSG00000136861	CDK5RAP2	CDK5 regulatory subunit associated protein 2 [Source:HGNC Symbol;Acc:HGNC:18672]	CDS,Intron
chr2	171400999	171401522	ENSG00000123600	METTL8	methyltransferase like 8 [Source:HGNC Symbol;Acc:HGNC:25856]	Intron
chr2	55289985	55290508	ENSG00000115355	CCDC88A	coiled-coil domain containing 88A [Source:HGNC Symbol;Acc:HGNC:25523]	3UTR
chr18	32942504	32943026	ENSG00000166960	CCDC178	coiled-coil domain containing 178 [Source:HGNC Symbol;Acc:HGNC:29588]	Intron
chr5	137272976	137273496	ENSG00000152377	SPOCK1	SPARC/osteonectin, cwcv and kazal like domains proteoglycan 1 [Source:HGNC Symbol;Acc:HGNC:11251]	Intron,ncRNA
chr8	98667085	98667605	ENSG00000104375	STK3	serine/threonine kinase 3 [Source:HGNC Symbol;Acc:HGNC:11406]	Intron
chr9	121991225	121991745	ENSG00000175764	TTLL11	tubulin tyrosine ligase like 11 [Source:HGNC Symbol;Acc:HGNC:18113]	Intron
chr11	118439017	118439536	ENSG00000118058	KMT2A	lysine methyltransferase 2A [Source:HGNC Symbol;Acc:HGNC:7132]	CDS,Intron
chr21	36000160	36000679	ENSG00000159216	RUNX1	runt related transcription factor 1 [Source:HGNC Symbol;Acc:HGNC:10471]	Intron
chr14	80378301	80378819	ENSG00000211448	DIO2	deiodinase, iodothyronine type II [Source:HGNC Symbol;Acc:HGNC:2884]	Intron
chr5	170226283	170226801	ENSG00000234511	C5orf58	chromosome 5 open reading frame 58 [Source:HGNC Symbol;Acc:HGNC:37272]	Up10k
chrX	12314752	12315270	ENSG00000169933	FRMPD4	FERM and PDZ domain containing 4 [Source:HGNC Symbol;Acc:HGNC:29007]	Intron
chr10	102264315	102264832	ENSG00000107862	GBF1	golgi brefeldin A resistant guanine nucleotide exchange factor 1 [Source:HGNC Symbol;Acc:HGNC:4181]	Intron
chr12	76355550	76356066	ENSG00000091039	OSBPL8	oxysterol binding protein like 8 [Source:HGNC Symbol;Acc:HGNC:16396]	3UTR,CDS,Intron
chr2	215371905	215372421	ENSG00000115414	FN1	fibronectin 1 [Source:HGNC Symbol;Acc:HGNC:3778]	CDS,ncRNA
chr2	72483314	72483830	ENSG00000144036	EXOC6B	exocyst complex component 6B [Source:HGNC Symbol;Acc:HGNC:17085]	Intron
chr1	32044532	32045047	ENSG00000121774	KHDRBS1	KH RNA binding domain containing, signal transduction associated 1 [Source:HGNC Symbol;Acc:HGNC:18116]	Intron,ncRNA
chr10	116327797	116328312	ENSG00000182645	CCDC172	coiled-coil domain containing 172 [Source:HGNC Symbol;Acc:HGNC:30524]	Intron
chr3	88052733	88053248	ENSG00000163320	CGGBP1	CGG triplet repeat binding protein 1 [Source:HGNC Symbol;Acc:HGNC:1888]	3UTR
chr7	28389817	28390332	ENSG00000146592	CREB5	cAMP responsive element binding protein 5 [Source:HGNC Symbol;Acc:HGNC:16844]	Intron
chr13	66520946	66521460	ENSG00000184226	PCDH9	protocadherin 9 [Source:HGNC Symbol;Acc:HGNC:8661]	Intron
chr6	38566957	38567471	ENSG00000183826	BTBD9	BTB domain containing 9 [Source:HGNC Symbol;Acc:HGNC:21228]	Intron
chr1	225530700	225531213	ENSG00000154380	ENAH	enabled homolog (Drosophila) [Source:HGNC Symbol;Acc:HGNC:18271]	CDS,Intron
chr2	159994999	159995512	ENSG00000153246	PLA2R1	phospholipase A2 receptor 1 [Source:HGNC Symbol;Acc:HGNC:9042]	Intron
chr3	158403929	158404442	ENSG00000174891	RSRC1	arginine and serine rich coiled-coil 1 [Source:HGNC Symbol;Acc:HGNC:24152]	Intron
chr11	115379080	115379591	ENSG00000182985	CADM1	cell adhesion molecule 1 [Source:HGNC Symbol;Acc:HGNC:5951]	Intron
chr14	68366634	68367145	ENSG00000182185	RAD51B	RAD51 paralog B [Source:HGNC Symbol;Acc:HGNC:9822]	Intron
chr7	120417398	120417909	ENSG00000184408	KCND2	potassium voltage-gated channel subfamily D member 2 [Source:HGNC Symbol;Acc:HGNC:6238]	Intron
chr2	124815031	124815541	ENSG00000155052	CNTNAP5	contactin associated protein like 5 [Source:HGNC Symbol;Acc:HGNC:18748]	Intron
chr3	108045599	108046109	ENSG00000196776	CD47	CD47 molecule [Source:HGNC Symbol;Acc:HGNC:1682]	3UTR
chr4	122456452	122456961	ENSG00000109471	IL2	interleukin 2 [Source:HGNC Symbol;Acc:HGNC:6001]	5UTR,Up10k
chr5	82112917	82113426	ENSG00000152348	ATG10	autophagy related 10 [Source:HGNC Symbol;Acc:HGNC:20315]	Intron
chr3	60726968	60727476	ENSG00000189283	FHIT	fragile histidine triad [Source:HGNC Symbol;Acc:HGNC:3701]	Intron
chr7	114260822	114261330	ENSG00000128573	FOXP2	forkhead box P2 [Source:HGNC Symbol;Acc:HGNC:13875]	Intron
chr9	105290803	105291310	ENSG00000070214	SLC44A1	solute carrier family 44 member 1 [Source:HGNC Symbol;Acc:HGNC:18798]	Intron
chr14	23551158	23551664	ENSG00000136367	ZFHX2	zinc finger homeobox 2 [Source:HGNC Symbol;Acc:HGNC:20152]	5UTR,Intron
chr12	94307174	94307679	ENSG00000136040	PLXNC1	plexin C1 [Source:HGNC Symbol;Acc:HGNC:9106]	3UTR
chr12	94307174	94307679	ENSG00000173588	CEP83	centrosomal protein 83 [Source:HGNC Symbol;Acc:HGNC:17966]	Intron
chr14	87844568	87845073	ENSG00000054983	GALC	galactosylceramidase [Source:HGNC Symbol;Acc:HGNC:4115]	Intron
chr20	9479719	9480224	ENSG00000101333	PLCB4	phospholipase C beta 4 [Source:HGNC Symbol;Acc:HGNC:9059]	3UTR
chrX	136647912	136648417	ENSG00000102245	CD40LG	CD40 ligand [Source:HGNC Symbol;Acc:HGNC:11935]	5UTR,CDS,Intron,Up10k
chr8	92884721	92885225	ENSG00000205133	TRIQK	triple QxxK/R motif containing [Source:HGNC Symbol;Acc:HGNC:27828]	3UTR
chr1	174334998	174335501	ENSG00000152061	RABGAP1L	RAB GTPase activating protein 1 like [Source:HGNC Symbol;Acc:HGNC:24663]	Intron
chr2	44415588	44416091	ENSG00000143919	CAMKMT	calmodulin-lysine N-methyltransferase [Source:HGNC Symbol;Acc:HGNC:26276]	Intron
chr10	100333772	100334274	ENSG00000107593	PKD2L1	polycystin 2 like 1, transient receptor potential cation channel [Source:HGNC Symbol;Acc:HGNC:9011]	Up10k
chr2	26949874	26950374	ENSG00000157851	DPYSL5	dihydropyrimidinase like 5 [Source:HGNC Symbol;Acc:HGNC:20637]	3UTR
chr11	36628710	36629208	ENSG00000166352	C11orf74	chromosome 11 open reading frame 74 [Source:HGNC Symbol;Acc:HGNC:25142]	Intron
chr16	6590174	6590672	ENSG00000078328	RBFOX1	RNA binding protein, fox-1 homolog 1 [Source:HGNC Symbol;Acc:HGNC:18222]	Intron
chr18	54154816	54155314	ENSG00000134046	MBD2	methyl-CpG binding domain protein 2 [Source:HGNC Symbol;Acc:HGNC:6917]	3UTR,Intron
chr19	47157147	47157645	ENSG00000142230	SAE1	SUMO1 activating enzyme subunit 1 [Source:HGNC Symbol;Acc:HGNC:30660]	Intron
chr7	84182039	84182537	ENSG00000075213	SEMA3A	semaphorin 3A [Source:HGNC Symbol;Acc:HGNC:10723]	Intron

## Sheet: Sup_Table20
Supplementary Table 20. GO enrichment for top 300 MSHCE-associated genes. Chi-square test is used and P-values are FDR-adjusted.
GO ID	GO term	GO class	Pvalue	AdjustedPv	x1	x2	n	N	Enrich Direct	GO level	Gene ID
GO:0019219	regulation of nucleobase-containing compound metabolic process	BP	2.27e-13	5.93e-10	110	4348	284	20737	Over	5	ENSG00000147862,ENSG00000173611,ENSG00000147548,ENSG00000151322,ENSG00000159140,ENSG00000124177,ENSG00000100650,ENSG00000148143,ENSG00000150347,ENSG00000239306,ENSG00000081189,ENSG00000165156,ENSG00000107105,ENSG00000169083,ENSG00000119866,ENSG00000175065,ENSG00000177189,ENSG00000179965,ENSG00000115233,ENSG00000141376,ENSG00000206538,ENSG00000135316,ENSG00000107249,ENSG00000275700,ENSG00000048405…
GO:0030182	neuron differentiation	BP	2.59e-13	5.93e-10	47	1260	284	20737	Over	5	ENSG00000147862,ENSG00000010017,ENSG00000020129,ENSG00000081189,ENSG00000135333,ENSG00000119866,ENSG00000153707,ENSG00000184347,ENSG00000198795,ENSG00000198597,ENSG00000156687,ENSG00000131759,ENSG00000172260,ENSG00000125676,ENSG00000048052,ENSG00000139915,ENSG00000204217,ENSG00000140836,ENSG00000148053,ENSG00000124766,ENSG00000009694,ENSG00000116147,ENSG00000118260,ENSG00000184304,ENSG00000107758…
GO:0006366	transcription by RNA polymerase II	BP	4.27e-13	5.93e-10	66	2107	284	20737	Over	7	ENSG00000147862,ENSG00000151322,ENSG00000124177,ENSG00000100650,ENSG00000148143,ENSG00000150347,ENSG00000239306,ENSG00000081189,ENSG00000165156,ENSG00000169083,ENSG00000119866,ENSG00000175065,ENSG00000177189,ENSG00000141376,ENSG00000107249,ENSG00000275700,ENSG00000145934,ENSG00000198597,ENSG00000100201,ENSG00000131759,ENSG00000102554,ENSG00000125676,ENSG00000048052,ENSG00000164442,ENSG00000204217…
GO:0051252	regulation of RNA metabolic process	BP	4.87e-13	5.93e-10	105	4109	284	20737	Over	5	ENSG00000147862,ENSG00000173611,ENSG00000147548,ENSG00000151322,ENSG00000159140,ENSG00000124177,ENSG00000100650,ENSG00000148143,ENSG00000150347,ENSG00000239306,ENSG00000081189,ENSG00000165156,ENSG00000107105,ENSG00000169083,ENSG00000119866,ENSG00000175065,ENSG00000177189,ENSG00000179965,ENSG00000115233,ENSG00000141376,ENSG00000206538,ENSG00000135316,ENSG00000107249,ENSG00000275700,ENSG00000048405…
GO:0016070	RNA metabolic process	BP	5.94e-13	5.93e-10	121	5027	284	20737	Over	6	ENSG00000147862,ENSG00000173611,ENSG00000004534,ENSG00000147548,ENSG00000151322,ENSG00000159140,ENSG00000124177,ENSG00000100650,ENSG00000148143,ENSG00000150347,ENSG00000239306,ENSG00000081189,ENSG00000165156,ENSG00000107105,ENSG00000169083,ENSG00000119866,ENSG00000175065,ENSG00000177189,ENSG00000179965,ENSG00000115233,ENSG00000111605,ENSG00000141376,ENSG00000206538,ENSG00000185246,ENSG00000135316…
GO:0006351	transcription, DNA-templated	BP	8.07e-13	6.71e-10	103	4024	284	20737	Over	6	ENSG00000147862,ENSG00000173611,ENSG00000147548,ENSG00000151322,ENSG00000124177,ENSG00000100650,ENSG00000148143,ENSG00000150347,ENSG00000239306,ENSG00000081189,ENSG00000165156,ENSG00000107105,ENSG00000169083,ENSG00000119866,ENSG00000175065,ENSG00000177189,ENSG00000179965,ENSG00000141376,ENSG00000206538,ENSG00000107249,ENSG00000275700,ENSG00000048405,ENSG00000145934,ENSG00000204569,ENSG00000198795…
GO:0090304	nucleic acid metabolic process	BP	4.24e-12	2.16e-09	128	5559	284	20737	Over	5	ENSG00000147862,ENSG00000173611,ENSG00000004534,ENSG00000147548,ENSG00000151322,ENSG00000159140,ENSG00000124177,ENSG00000100650,ENSG00000148143,ENSG00000150347,ENSG00000239306,ENSG00000081189,ENSG00000165156,ENSG00000107105,ENSG00000169083,ENSG00000119866,ENSG00000175065,ENSG00000177189,ENSG00000179965,ENSG00000115233,ENSG00000111605,ENSG00000141376,ENSG00000206538,ENSG00000185246,ENSG00000135316…
GO:0005654	nucleoplasm	CC	4.32e-12	2.16e-09	87	3242	284	20737	Over	5	ENSG00000173611,ENSG00000147548,ENSG00000151322,ENSG00000159140,ENSG00000124177,ENSG00000100650,ENSG00000150347,ENSG00000119844,ENSG00000239306,ENSG00000081189,ENSG00000165156,ENSG00000107105,ENSG00000169083,ENSG00000119866,ENSG00000177189,ENSG00000115233,ENSG00000111605,ENSG00000135316,ENSG00000146263,ENSG00000107249,ENSG00000145934,ENSG00000204569,ENSG00000100201,ENSG00000131759,ENSG00000102554…
GO:2000112	regulation of cellular macromolecule biosynthetic process	BP	5.5e-12	2.25e-09	105	4235	284	20737	Over	6	ENSG00000147862,ENSG00000173611,ENSG00000147548,ENSG00000151322,ENSG00000124177,ENSG00000148143,ENSG00000150347,ENSG00000239306,ENSG00000081189,ENSG00000144642,ENSG00000165156,ENSG00000107105,ENSG00000169083,ENSG00000119866,ENSG00000175065,ENSG00000177189,ENSG00000179965,ENSG00000141376,ENSG00000206538,ENSG00000135316,ENSG00000107249,ENSG00000275700,ENSG00000048405,ENSG00000145934,ENSG00000198795…
GO:0000981	DNA-binding transcription factor activity, RNA polymerase II-specific	MF	5.7e-12	2.25e-09	30	668	284	20737	Over	4	ENSG00000147862,ENSG00000151322,ENSG00000150347,ENSG00000081189,ENSG00000169083,ENSG00000119866,ENSG00000198597,ENSG00000131759,ENSG00000102554,ENSG00000140836,ENSG00000161405,ENSG00000124766,ENSG00000171735,ENSG00000151090,ENSG00000126733,ENSG00000198807,ENSG00000165185,ENSG00000118260,ENSG00000106459,ENSG00000134954,ENSG00000169946,ENSG00000069667,ENSG00000113580,ENSG00000164330,ENSG00000008083…
GO:0006355	regulation of transcription, DNA-templated	BP	5.87e-12	2.25e-09	98	3849	284	20737	Over	6	ENSG00000147862,ENSG00000173611,ENSG00000147548,ENSG00000151322,ENSG00000124177,ENSG00000148143,ENSG00000150347,ENSG00000239306,ENSG00000081189,ENSG00000165156,ENSG00000107105,ENSG00000169083,ENSG00000119866,ENSG00000175065,ENSG00000177189,ENSG00000179965,ENSG00000141376,ENSG00000206538,ENSG00000107249,ENSG00000275700,ENSG00000048405,ENSG00000145934,ENSG00000198795,ENSG00000198597,ENSG00000100201…
GO:0048699	generation of neurons	BP	8.58e-12	2.76e-09	48	1385	284	20737	Over	6	ENSG00000147862,ENSG00000010017,ENSG00000020129,ENSG00000081189,ENSG00000135333,ENSG00000119866,ENSG00000153707,ENSG00000184347,ENSG00000198795,ENSG00000198597,ENSG00000156687,ENSG00000131759,ENSG00000172260,ENSG00000125676,ENSG00000048052,ENSG00000139915,ENSG00000204217,ENSG00000140836,ENSG00000148053,ENSG00000124766,ENSG00000009694,ENSG00000116147,ENSG00000118260,ENSG00000184304,ENSG00000107758…
GO:0044428	nuclear part	CC	8.72e-12	2.76e-09	105	4260	284	20737	Over	4	ENSG00000147862,ENSG00000173611,ENSG00000147548,ENSG00000151322,ENSG00000225921,ENSG00000159140,ENSG00000124177,ENSG00000100650,ENSG00000150347,ENSG00000119844,ENSG00000239306,ENSG00000081189,ENSG00000165156,ENSG00000107105,ENSG00000169083,ENSG00000119866,ENSG00000177189,ENSG00000179965,ENSG00000115233,ENSG00000111605,ENSG00000147905,ENSG00000141376,ENSG00000185246,ENSG00000135316,ENSG00000146263…
GO:0044260	cellular macromolecule metabolic process	BP	1.34e-11	3.72e-09	172	8460	284	20737	Over	4	ENSG00000147862,ENSG00000213160,ENSG00000173611,ENSG00000147548,ENSG00000151322,ENSG00000010017,ENSG00000124177,ENSG00000100650,ENSG00000188706,ENSG00000148143,ENSG00000150347,ENSG00000239306,ENSG00000081189,ENSG00000144642,ENSG00000165156,ENSG00000107105,ENSG00000169083,ENSG00000133135,ENSG00000135333,ENSG00000119866,ENSG00000175065,ENSG00000173674,ENSG00000177189,ENSG00000179965,ENSG00000115233…
GO:0010556	regulation of macromolecule biosynthetic process	BP	1.43e-11	3.75e-09	106	4344	284	20737	Over	5	ENSG00000147862,ENSG00000173611,ENSG00000147548,ENSG00000151322,ENSG00000124177,ENSG00000148143,ENSG00000150347,ENSG00000239306,ENSG00000081189,ENSG00000144642,ENSG00000165156,ENSG00000107105,ENSG00000169083,ENSG00000133135,ENSG00000119866,ENSG00000175065,ENSG00000177189,ENSG00000179965,ENSG00000141376,ENSG00000206538,ENSG00000135316,ENSG00000107249,ENSG00000275700,ENSG00000048405,ENSG00000145934…
GO:0006357	regulation of transcription by RNA polymerase II	BP	1.58e-11	3.95e-09	59	1897	284	20737	Over	7	ENSG00000147862,ENSG00000151322,ENSG00000124177,ENSG00000148143,ENSG00000150347,ENSG00000239306,ENSG00000081189,ENSG00000165156,ENSG00000169083,ENSG00000119866,ENSG00000175065,ENSG00000177189,ENSG00000141376,ENSG00000107249,ENSG00000275700,ENSG00000145934,ENSG00000198597,ENSG00000100201,ENSG00000131759,ENSG00000102554,ENSG00000048052,ENSG00000164442,ENSG00000204217,ENSG00000140836,ENSG00000119138…
GO:0031981	nuclear lumen	CC	2.27e-11	5.4e-09	97	3864	284	20737	Over	5	ENSG00000147862,ENSG00000173611,ENSG00000147548,ENSG00000151322,ENSG00000225921,ENSG00000159140,ENSG00000124177,ENSG00000100650,ENSG00000150347,ENSG00000119844,ENSG00000239306,ENSG00000081189,ENSG00000165156,ENSG00000107105,ENSG00000169083,ENSG00000119866,ENSG00000177189,ENSG00000179965,ENSG00000115233,ENSG00000111605,ENSG00000147905,ENSG00000141376,ENSG00000135316,ENSG00000146263,ENSG00000107249…
GO:0034645	cellular macromolecule biosynthetic process	BP	2.79e-11	6.33e-09	121	5259	284	20737	Over	5	ENSG00000147862,ENSG00000173611,ENSG00000147548,ENSG00000151322,ENSG00000124177,ENSG00000100650,ENSG00000188706,ENSG00000148143,ENSG00000150347,ENSG00000239306,ENSG00000081189,ENSG00000144642,ENSG00000165156,ENSG00000107105,ENSG00000169083,ENSG00000119866,ENSG00000175065,ENSG00000173674,ENSG00000177189,ENSG00000179965,ENSG00000141376,ENSG00000206538,ENSG00000135316,ENSG00000146263,ENSG00000107249…
GO:0048589	developmental growth	BP	3.13e-11	6.79e-09	27	588	284	20737	Over	3	ENSG00000150347,ENSG00000081189,ENSG00000169083,ENSG00000135333,ENSG00000119866,ENSG00000184347,ENSG00000131759,ENSG00000151320,ENSG00000170965,ENSG00000204217,ENSG00000173068,ENSG00000116147,ENSG00000118260,ENSG00000107758,ENSG00000140718,ENSG00000187323,ENSG00000187391,ENSG00000178568,ENSG00000169946,ENSG00000131023,ENSG00000122257,ENSG00000114861,ENSG00000104375,ENSG00000115414,ENSG00000182185…
GO:0009059	macromolecule biosynthetic process	BP	3.86e-11	8.03e-09	123	5400	284	20737	Over	5	ENSG00000147862,ENSG00000173611,ENSG00000147548,ENSG00000151322,ENSG00000124177,ENSG00000100650,ENSG00000188706,ENSG00000148143,ENSG00000150347,ENSG00000239306,ENSG00000081189,ENSG00000144642,ENSG00000165156,ENSG00000107105,ENSG00000169083,ENSG00000133135,ENSG00000119866,ENSG00000175065,ENSG00000173674,ENSG00000177189,ENSG00000179965,ENSG00000141376,ENSG00000206538,ENSG00000135316,ENSG00000146263…
GO:0007399	nervous system development	BP	5.19e-11	1.03e-08	65	2226	284	20737	Over	5	ENSG00000147862,ENSG00000010017,ENSG00000020129,ENSG00000081189,ENSG00000135333,ENSG00000119866,ENSG00000177189,ENSG00000153707,ENSG00000184347,ENSG00000198795,ENSG00000198597,ENSG00000156687,ENSG00000131759,ENSG00000172264,ENSG00000145681,ENSG00000172260,ENSG00000125676,ENSG00000048052,ENSG00000164442,ENSG00000139915,ENSG00000204217,ENSG00000140836,ENSG00000148053,ENSG00000124766,ENSG00000158258…
GO:0022008	neurogenesis	BP	5.48e-11	1.03e-08	49	1479	284	20737	Over	5	ENSG00000147862,ENSG00000010017,ENSG00000020129,ENSG00000081189,ENSG00000135333,ENSG00000119866,ENSG00000153707,ENSG00000184347,ENSG00000198795,ENSG00000198597,ENSG00000156687,ENSG00000131759,ENSG00000172260,ENSG00000125676,ENSG00000048052,ENSG00000139915,ENSG00000204217,ENSG00000140836,ENSG00000148053,ENSG00000124766,ENSG00000009694,ENSG00000116147,ENSG00000118260,ENSG00000184304,ENSG00000107758…
GO:0010468	regulation of gene expression	BP	5.55e-11	1.03e-08	112	4770	284	20737	Over	5	ENSG00000147862,ENSG00000173611,ENSG00000147548,ENSG00000151322,ENSG00000159140,ENSG00000124177,ENSG00000100650,ENSG00000148143,ENSG00000150347,ENSG00000239306,ENSG00000081189,ENSG00000144642,ENSG00000165156,ENSG00000107105,ENSG00000169083,ENSG00000119866,ENSG00000175065,ENSG00000177189,ENSG00000179965,ENSG00000115233,ENSG00000141376,ENSG00000206538,ENSG00000135316,ENSG00000184347,ENSG00000107249…
GO:0010628	positive regulation of gene expression	BP	5.79e-11	1.03e-08	55	1753	284	20737	Over	5	ENSG00000147862,ENSG00000151322,ENSG00000124177,ENSG00000100650,ENSG00000148143,ENSG00000239306,ENSG00000081189,ENSG00000144642,ENSG00000169083,ENSG00000119866,ENSG00000177189,ENSG00000141376,ENSG00000135316,ENSG00000107249,ENSG00000275700,ENSG00000100201,ENSG00000131759,ENSG00000102554,ENSG00000164442,ENSG00000204217,ENSG00000140836,ENSG00000148053,ENSG00000161405,ENSG00000140945,ENSG00000124766…
GO:0010467	gene expression	BP	7.67e-11	1.32e-08	128	5750	284	20737	Over	5	ENSG00000147862,ENSG00000173611,ENSG00000004534,ENSG00000147548,ENSG00000151322,ENSG00000159140,ENSG00000124177,ENSG00000100650,ENSG00000148143,ENSG00000150347,ENSG00000239306,ENSG00000081189,ENSG00000144642,ENSG00000165156,ENSG00000107105,ENSG00000169083,ENSG00000119866,ENSG00000175065,ENSG00000173674,ENSG00000177189,ENSG00000179965,ENSG00000115233,ENSG00000111605,ENSG00000141376,ENSG00000206538…
GO:0045944	positive regulation of transcription by RNA polymerase II	BP	1.04e-10	1.74e-08	39	1067	284	20737	Over	7	ENSG00000147862,ENSG00000124177,ENSG00000148143,ENSG00000239306,ENSG00000081189,ENSG00000169083,ENSG00000177189,ENSG00000141376,ENSG00000107249,ENSG00000275700,ENSG00000100201,ENSG00000131759,ENSG00000102554,ENSG00000164442,ENSG00000204217,ENSG00000161405,ENSG00000140945,ENSG00000124766,ENSG00000171735,ENSG00000151090,ENSG00000198807,ENSG00000118260,ENSG00000184304,ENSG00000106459,ENSG00000107758…
GO:0031326	regulation of cellular biosynthetic process	BP	1.14e-10	1.84e-08	106	4465	284	20737	Over	5	ENSG00000147862,ENSG00000173611,ENSG00000147548,ENSG00000151322,ENSG00000124177,ENSG00000148143,ENSG00000150347,ENSG00000239306,ENSG00000081189,ENSG00000144642,ENSG00000165156,ENSG00000107105,ENSG00000169083,ENSG00000133135,ENSG00000119866,ENSG00000175065,ENSG00000177189,ENSG00000179965,ENSG00000141376,ENSG00000206538,ENSG00000135316,ENSG00000107249,ENSG00000275700,ENSG00000048405,ENSG00000145934…
GO:0120035	regulation of plasma membrane bounded cell projection organization	BP	1.63e-10	2.54e-08	26	577	284	20737	Over	6	ENSG00000081189,ENSG00000135333,ENSG00000119866,ENSG00000141376,ENSG00000153707,ENSG00000184347,ENSG00000145934,ENSG00000102554,ENSG00000172260,ENSG00000204217,ENSG00000148053,ENSG00000131374,ENSG00000009694,ENSG00000116147,ENSG00000184304,ENSG00000169760,ENSG00000187323,ENSG00000187391,ENSG00000147852,ENSG00000115355,ENSG00000152377,ENSG00000115414,ENSG00000109471,ENSG00000136040,ENSG00000152061…
GO:0045893	positive regulation of transcription, DNA-templated	BP	2.08e-10	3.15e-08	46	1384	284	20737	Over	6	ENSG00000147862,ENSG00000151322,ENSG00000124177,ENSG00000148143,ENSG00000239306,ENSG00000081189,ENSG00000169083,ENSG00000177189,ENSG00000141376,ENSG00000107249,ENSG00000275700,ENSG00000100201,ENSG00000131759,ENSG00000102554,ENSG00000164442,ENSG00000204217,ENSG00000140836,ENSG00000161405,ENSG00000140945,ENSG00000124766,ENSG00000171735,ENSG00000151090,ENSG00000198807,ENSG00000118260,ENSG00000184304…
GO:0007417	central nervous system development	BP	3.03e-10	3.98e-08	35	928	284	20737	Over	5	ENSG00000147862,ENSG00000081189,ENSG00000135333,ENSG00000177189,ENSG00000184347,ENSG00000156687,ENSG00000131759,ENSG00000172264,ENSG00000145681,ENSG00000164442,ENSG00000139915,ENSG00000204217,ENSG00000140836,ENSG00000148053,ENSG00000124766,ENSG00000165194,ENSG00000116147,ENSG00000118260,ENSG00000134954,ENSG00000142599,ENSG00000187323,ENSG00000178568,ENSG00000069667,ENSG00000172201,ENSG00000147852…
GO:0051254	positive regulation of RNA metabolic process	BP	4.77e-10	6.11e-08	47	1453	284	20737	Over	5	ENSG00000147862,ENSG00000151322,ENSG00000124177,ENSG00000100650,ENSG00000148143,ENSG00000239306,ENSG00000081189,ENSG00000169083,ENSG00000177189,ENSG00000141376,ENSG00000107249,ENSG00000275700,ENSG00000100201,ENSG00000131759,ENSG00000102554,ENSG00000164442,ENSG00000204217,ENSG00000140836,ENSG00000161405,ENSG00000140945,ENSG00000124766,ENSG00000171735,ENSG00000151090,ENSG00000198807,ENSG00000118260…
GO:0098794	postsynapse	CC	5.17e-10	6.45e-08	20	391	284	20737	Over	3	ENSG00000081189,ENSG00000135333,ENSG00000156395,ENSG00000119866,ENSG00000145934,ENSG00000204217,ENSG00000148053,ENSG00000171723,ENSG00000158258,ENSG00000164418,ENSG00000115183,ENSG00000162545,ENSG00000169760,ENSG00000187391,ENSG00000170579,ENSG00000198822,ENSG00000152377,ENSG00000169933,ENSG00000184408,ENSG00000101333
GO:0034654	nucleobase-containing compound biosynthetic process	BP	5.84e-10	7.11e-08	107	4625	284	20737	Over	5	ENSG00000147862,ENSG00000173611,ENSG00000147548,ENSG00000151322,ENSG00000124177,ENSG00000100650,ENSG00000148143,ENSG00000150347,ENSG00000239306,ENSG00000081189,ENSG00000165156,ENSG00000107105,ENSG00000169083,ENSG00000119866,ENSG00000175065,ENSG00000177189,ENSG00000179965,ENSG00000141376,ENSG00000206538,ENSG00000107249,ENSG00000275700,ENSG00000048405,ENSG00000145934,ENSG00000204569,ENSG00000198795…
GO:0051171	regulation of nitrogen compound metabolic process	BP	6.06e-10	7.2e-08	129	5960	284	20737	Over	4	ENSG00000147862,ENSG00000173611,ENSG00000147548,ENSG00000151322,ENSG00000010017,ENSG00000159140,ENSG00000124177,ENSG00000100650,ENSG00000148143,ENSG00000150347,ENSG00000239306,ENSG00000081189,ENSG00000144642,ENSG00000165156,ENSG00000107105,ENSG00000169083,ENSG00000133135,ENSG00000135333,ENSG00000119866,ENSG00000175065,ENSG00000177189,ENSG00000179965,ENSG00000115233,ENSG00000141376,ENSG00000206538…
GO:0018130	heterocycle biosynthetic process	BP	6.72e-10	7.8e-08	108	4693	284	20737	Over	5	ENSG00000147862,ENSG00000173611,ENSG00000147548,ENSG00000151322,ENSG00000124177,ENSG00000100650,ENSG00000148143,ENSG00000150347,ENSG00000239306,ENSG00000081189,ENSG00000165156,ENSG00000107105,ENSG00000169083,ENSG00000119866,ENSG00000175065,ENSG00000177189,ENSG00000179965,ENSG00000141376,ENSG00000206538,ENSG00000107249,ENSG00000275700,ENSG00000048405,ENSG00000145934,ENSG00000204569,ENSG00000198795…
GO:0045664	regulation of neuron differentiation	BP	7.17e-10	8.14e-08	25	564	284	20737	Over	6	ENSG00000081189,ENSG00000135333,ENSG00000119866,ENSG00000153707,ENSG00000184347,ENSG00000198597,ENSG00000131759,ENSG00000172260,ENSG00000204217,ENSG00000140836,ENSG00000148053,ENSG00000116147,ENSG00000184304,ENSG00000169760,ENSG00000187323,ENSG00000187391,ENSG00000172201,ENSG00000147852,ENSG00000136861,ENSG00000115355,ENSG00000152377,ENSG00000115414,ENSG00000109471,ENSG00000136040,ENSG00000075213
GO:0140110	transcription regulator activity	MF	8.84e-10	9.81e-08	50	1610	284	20737	Over	2	ENSG00000147862,ENSG00000173611,ENSG00000151322,ENSG00000150347,ENSG00000239306,ENSG00000081189,ENSG00000165156,ENSG00000169083,ENSG00000119866,ENSG00000275700,ENSG00000198597,ENSG00000100201,ENSG00000131759,ENSG00000102554,ENSG00000048052,ENSG00000164442,ENSG00000140836,ENSG00000119138,ENSG00000161405,ENSG00000196428,ENSG00000124766,ENSG00000174197,ENSG00000168066,ENSG00000171735,ENSG00000151090…
GO:0048731	system development	BP	1.08e-09	1.17e-07	103	4430	284	20737	Over	4	ENSG00000147862,ENSG00000010017,ENSG00000020129,ENSG00000100650,ENSG00000150347,ENSG00000081189,ENSG00000169083,ENSG00000135333,ENSG00000119866,ENSG00000175065,ENSG00000177189,ENSG00000115233,ENSG00000116183,ENSG00000141376,ENSG00000153707,ENSG00000184347,ENSG00000165304,ENSG00000198795,ENSG00000198597,ENSG00000100201,ENSG00000156687,ENSG00000175893,ENSG00000131759,ENSG00000151320,ENSG00000172264…
GO:0010604	positive regulation of macromolecule metabolic process	BP	1.56e-09	1.59e-07	75	2886	284	20737	Over	4	ENSG00000147862,ENSG00000151322,ENSG00000124177,ENSG00000100650,ENSG00000148143,ENSG00000239306,ENSG00000081189,ENSG00000144642,ENSG00000169083,ENSG00000133135,ENSG00000135333,ENSG00000119866,ENSG00000177189,ENSG00000115233,ENSG00000141376,ENSG00000135316,ENSG00000107249,ENSG00000275700,ENSG00000100201,ENSG00000131759,ENSG00000102554,ENSG00000108984,ENSG00000164442,ENSG00000204217,ENSG00000140836…
GO:0043170	macromolecule metabolic process	BP	1.57e-09	1.59e-07	182	9575	284	20737	Over	4	ENSG00000147862,ENSG00000213160,ENSG00000173611,ENSG00000004534,ENSG00000147548,ENSG00000151322,ENSG00000010017,ENSG00000159140,ENSG00000124177,ENSG00000100650,ENSG00000188706,ENSG00000148143,ENSG00000150347,ENSG00000239306,ENSG00000081189,ENSG00000144642,ENSG00000165156,ENSG00000107105,ENSG00000169083,ENSG00000133135,ENSG00000135333,ENSG00000119866,ENSG00000175065,ENSG00000173674,ENSG00000177189…
GO:0006139	nucleobase-containing compound metabolic process	BP	1.59e-09	1.59e-07	132	6222	284	20737	Over	4	ENSG00000147862,ENSG00000173611,ENSG00000004534,ENSG00000147548,ENSG00000151322,ENSG00000159140,ENSG00000124177,ENSG00000100650,ENSG00000148143,ENSG00000150347,ENSG00000239306,ENSG00000081189,ENSG00000165156,ENSG00000107105,ENSG00000169083,ENSG00000119866,ENSG00000175065,ENSG00000177189,ENSG00000179965,ENSG00000115233,ENSG00000111605,ENSG00000141376,ENSG00000206538,ENSG00000185246,ENSG00000135316…
GO:0050767	regulation of neurogenesis	BP	1.82e-09	1.74e-07	28	690	284	20737	Over	6	ENSG00000081189,ENSG00000135333,ENSG00000119866,ENSG00000153707,ENSG00000184347,ENSG00000198597,ENSG00000156687,ENSG00000131759,ENSG00000172260,ENSG00000204217,ENSG00000140836,ENSG00000148053,ENSG00000116147,ENSG00000118260,ENSG00000184304,ENSG00000169760,ENSG00000187323,ENSG00000187391,ENSG00000178568,ENSG00000172201,ENSG00000147852,ENSG00000136861,ENSG00000115355,ENSG00000152377,ENSG00000115414…
GO:0060255	regulation of macromolecule metabolic process	BP	2.13e-09	1.98e-07	132	6245	284	20737	Over	4	ENSG00000147862,ENSG00000173611,ENSG00000147548,ENSG00000151322,ENSG00000010017,ENSG00000159140,ENSG00000124177,ENSG00000100650,ENSG00000148143,ENSG00000150347,ENSG00000239306,ENSG00000081189,ENSG00000144642,ENSG00000165156,ENSG00000107105,ENSG00000169083,ENSG00000133135,ENSG00000135333,ENSG00000119866,ENSG00000175065,ENSG00000177189,ENSG00000179965,ENSG00000115233,ENSG00000141376,ENSG00000206538…
GO:0080090	regulation of primary metabolic process	BP	2.14e-09	1.98e-07	129	6056	284	20737	Over	4	ENSG00000147862,ENSG00000173611,ENSG00000147548,ENSG00000151322,ENSG00000010017,ENSG00000159140,ENSG00000124177,ENSG00000100650,ENSG00000148143,ENSG00000150347,ENSG00000239306,ENSG00000081189,ENSG00000144642,ENSG00000165156,ENSG00000107105,ENSG00000169083,ENSG00000133135,ENSG00000135333,ENSG00000119866,ENSG00000175065,ENSG00000177189,ENSG00000179965,ENSG00000115233,ENSG00000141376,ENSG00000206538…
GO:0003700	DNA-binding transcription factor activity	MF	2.95e-09	2.67e-07	42	1283	284	20737	Over	3	ENSG00000147862,ENSG00000151322,ENSG00000150347,ENSG00000081189,ENSG00000165156,ENSG00000169083,ENSG00000119866,ENSG00000275700,ENSG00000198597,ENSG00000131759,ENSG00000102554,ENSG00000164442,ENSG00000140836,ENSG00000119138,ENSG00000161405,ENSG00000196428,ENSG00000124766,ENSG00000174197,ENSG00000171735,ENSG00000151090,ENSG00000126733,ENSG00000198807,ENSG00000165185,ENSG00000118260,ENSG00000106459…
GO:0005634	nucleus	CC	3.16e-09	2.82e-07	150	7444	284	20737	Over	5	ENSG00000147862,ENSG00000173611,ENSG00000004534,ENSG00000147548,ENSG00000151322,ENSG00000010017,ENSG00000225921,ENSG00000159140,ENSG00000020129,ENSG00000124177,ENSG00000100650,ENSG00000148143,ENSG00000150347,ENSG00000119844,ENSG00000239306,ENSG00000081189,ENSG00000165156,ENSG00000107105,ENSG00000169083,ENSG00000100796,ENSG00000119866,ENSG00000177189,ENSG00000180357,ENSG00000179965,ENSG00000115233…
GO:0007275	multicellular organism development	BP	4.1e-09	3.57e-07	112	5056	284	20737	Over	3	ENSG00000147862,ENSG00000010017,ENSG00000020129,ENSG00000100650,ENSG00000150347,ENSG00000081189,ENSG00000169083,ENSG00000135333,ENSG00000119866,ENSG00000175065,ENSG00000177189,ENSG00000115233,ENSG00000116183,ENSG00000141376,ENSG00000153707,ENSG00000184347,ENSG00000275700,ENSG00000165304,ENSG00000198795,ENSG00000198597,ENSG00000100201,ENSG00000156687,ENSG00000175893,ENSG00000131759,ENSG00000151320…
GO:0006725	cellular aromatic compound metabolic process	BP	4.15e-09	3.57e-07	134	6426	284	20737	Over	4	ENSG00000147862,ENSG00000173611,ENSG00000004534,ENSG00000147548,ENSG00000151322,ENSG00000159140,ENSG00000124177,ENSG00000100650,ENSG00000148143,ENSG00000150347,ENSG00000239306,ENSG00000081189,ENSG00000165156,ENSG00000107105,ENSG00000169083,ENSG00000119866,ENSG00000175065,ENSG00000177189,ENSG00000179965,ENSG00000115233,ENSG00000111605,ENSG00000141376,ENSG00000206538,ENSG00000185246,ENSG00000135316…
GO:0010557	positive regulation of macromolecule biosynthetic process	BP	4.41e-09	3.73e-07	49	1618	284	20737	Over	5	ENSG00000147862,ENSG00000151322,ENSG00000124177,ENSG00000148143,ENSG00000239306,ENSG00000081189,ENSG00000144642,ENSG00000169083,ENSG00000177189,ENSG00000141376,ENSG00000107249,ENSG00000275700,ENSG00000100201,ENSG00000131759,ENSG00000102554,ENSG00000108984,ENSG00000164442,ENSG00000204217,ENSG00000140836,ENSG00000161405,ENSG00000140945,ENSG00000124766,ENSG00000171735,ENSG00000151090,ENSG00000198807…
GO:0120036	plasma membrane bounded cell projection organization	BP	5.08e-09	4.23e-07	40	1210	284	20737	Over	5	ENSG00000147862,ENSG00000010017,ENSG00000020129,ENSG00000081189,ENSG00000135333,ENSG00000119866,ENSG00000141376,ENSG00000153707,ENSG00000184347,ENSG00000145934,ENSG00000156687,ENSG00000102554,ENSG00000172260,ENSG00000204217,ENSG00000148053,ENSG00000145075,ENSG00000131374,ENSG00000117155,ENSG00000140945,ENSG00000009694,ENSG00000116147,ENSG00000118260,ENSG00000184304,ENSG00000115183,ENSG00000107758…
GO:0051173	positive regulation of nitrogen compound metabolic process	BP	5.39e-09	4.39e-07	71	2735	284	20737	Over	4	ENSG00000147862,ENSG00000151322,ENSG00000124177,ENSG00000100650,ENSG00000148143,ENSG00000239306,ENSG00000081189,ENSG00000144642,ENSG00000169083,ENSG00000133135,ENSG00000135333,ENSG00000177189,ENSG00000115233,ENSG00000141376,ENSG00000107249,ENSG00000275700,ENSG00000100201,ENSG00000131759,ENSG00000102554,ENSG00000108984,ENSG00000164442,ENSG00000204217,ENSG00000140836,ENSG00000091436,ENSG00000148053…
GO:0010975	regulation of neuron projection development	BP	5.5e-09	4.39e-07	20	420	284	20737	Over	7	ENSG00000081189,ENSG00000135333,ENSG00000119866,ENSG00000153707,ENSG00000184347,ENSG00000172260,ENSG00000204217,ENSG00000148053,ENSG00000116147,ENSG00000184304,ENSG00000169760,ENSG00000187323,ENSG00000187391,ENSG00000147852,ENSG00000115355,ENSG00000152377,ENSG00000115414,ENSG00000109471,ENSG00000136040,ENSG00000075213
GO:1901362	organic cyclic compound biosynthetic process	BP	5.58e-09	4.39e-07	108	4837	284	20737	Over	5	ENSG00000147862,ENSG00000173611,ENSG00000147548,ENSG00000151322,ENSG00000124177,ENSG00000100650,ENSG00000148143,ENSG00000150347,ENSG00000239306,ENSG00000081189,ENSG00000165156,ENSG00000107105,ENSG00000169083,ENSG00000119866,ENSG00000175065,ENSG00000177189,ENSG00000179965,ENSG00000141376,ENSG00000206538,ENSG00000107249,ENSG00000275700,ENSG00000048405,ENSG00000145934,ENSG00000204569,ENSG00000198795…
GO:0046483	heterocycle metabolic process	BP	5.62e-09	4.39e-07	133	6387	284	20737	Over	4	ENSG00000147862,ENSG00000173611,ENSG00000004534,ENSG00000147548,ENSG00000151322,ENSG00000159140,ENSG00000124177,ENSG00000100650,ENSG00000148143,ENSG00000150347,ENSG00000239306,ENSG00000081189,ENSG00000165156,ENSG00000107105,ENSG00000169083,ENSG00000119866,ENSG00000175065,ENSG00000177189,ENSG00000179965,ENSG00000115233,ENSG00000111605,ENSG00000141376,ENSG00000206538,ENSG00000185246,ENSG00000135316…
GO:2000026	regulation of multicellular organismal development	BP	6.03e-09	4.63e-07	52	1773	284	20737	Over	4	ENSG00000147862,ENSG00000081189,ENSG00000169083,ENSG00000135333,ENSG00000119866,ENSG00000115233,ENSG00000153707,ENSG00000184347,ENSG00000198597,ENSG00000100201,ENSG00000156687,ENSG00000131759,ENSG00000151320,ENSG00000172260,ENSG00000136930,ENSG00000048052,ENSG00000164442,ENSG00000204217,ENSG00000140836,ENSG00000148053,ENSG00000100813,ENSG00000161405,ENSG00000158258,ENSG00000183098,ENSG00000198807…
GO:0048666	neuron development	BP	7.95e-09	6.01e-07	35	1005	284	20737	Over	5	ENSG00000147862,ENSG00000010017,ENSG00000020129,ENSG00000081189,ENSG00000135333,ENSG00000119866,ENSG00000153707,ENSG00000184347,ENSG00000156687,ENSG00000172260,ENSG00000125676,ENSG00000204217,ENSG00000148053,ENSG00000009694,ENSG00000116147,ENSG00000118260,ENSG00000184304,ENSG00000107758,ENSG00000142599,ENSG00000169760,ENSG00000187323,ENSG00000187391,ENSG00000147852,ENSG00000198963,ENSG00000171094…
GO:0070013	intracellular organelle lumen	CC	1.19e-08	8.61e-07	106	4771	284	20737	Over	4	ENSG00000147862,ENSG00000173611,ENSG00000147548,ENSG00000151322,ENSG00000225921,ENSG00000159140,ENSG00000124177,ENSG00000100650,ENSG00000150347,ENSG00000119844,ENSG00000239306,ENSG00000081189,ENSG00000165156,ENSG00000107105,ENSG00000169083,ENSG00000119866,ENSG00000177189,ENSG00000179965,ENSG00000115233,ENSG00000111605,ENSG00000147905,ENSG00000141376,ENSG00000135316,ENSG00000146263,ENSG00000107249…
GO:0045935	positive regulation of nucleobase-containing compound metabolic process	BP	1.36e-08	9.66e-07	48	1611	284	20737	Over	5	ENSG00000147862,ENSG00000151322,ENSG00000124177,ENSG00000100650,ENSG00000148143,ENSG00000239306,ENSG00000081189,ENSG00000169083,ENSG00000177189,ENSG00000141376,ENSG00000107249,ENSG00000275700,ENSG00000100201,ENSG00000131759,ENSG00000102554,ENSG00000164442,ENSG00000204217,ENSG00000140836,ENSG00000161405,ENSG00000140945,ENSG00000124766,ENSG00000171735,ENSG00000151090,ENSG00000198807,ENSG00000158019…
GO:0060284	regulation of cell development	BP	1.37e-08	9.66e-07	30	810	284	20737	Over	5	ENSG00000081189,ENSG00000135333,ENSG00000119866,ENSG00000153707,ENSG00000184347,ENSG00000198597,ENSG00000156687,ENSG00000131759,ENSG00000151320,ENSG00000172260,ENSG00000048052,ENSG00000204217,ENSG00000140836,ENSG00000148053,ENSG00000116147,ENSG00000118260,ENSG00000184304,ENSG00000169760,ENSG00000187323,ENSG00000187391,ENSG00000178568,ENSG00000172201,ENSG00000147852,ENSG00000136861,ENSG00000115355…
GO:0045595	regulation of cell differentiation	BP	1.4e-08	9.72e-07	48	1612	284	20737	Over	4	ENSG00000081189,ENSG00000169083,ENSG00000135333,ENSG00000119866,ENSG00000177189,ENSG00000153707,ENSG00000184347,ENSG00000198597,ENSG00000100201,ENSG00000156687,ENSG00000131759,ENSG00000151320,ENSG00000102554,ENSG00000172260,ENSG00000048052,ENSG00000204217,ENSG00000140836,ENSG00000148053,ENSG00000100813,ENSG00000161405,ENSG00000116147,ENSG00000118260,ENSG00000184304,ENSG00000134954,ENSG00000140718…
GO:0030030	cell projection organization	BP	1.73e-08	1.18e-06	41	1292	284	20737	Over	4	ENSG00000147862,ENSG00000010017,ENSG00000020129,ENSG00000081189,ENSG00000135333,ENSG00000119866,ENSG00000141376,ENSG00000153707,ENSG00000184347,ENSG00000145934,ENSG00000156687,ENSG00000102554,ENSG00000172260,ENSG00000204217,ENSG00000148053,ENSG00000145075,ENSG00000131374,ENSG00000117155,ENSG00000140945,ENSG00000009694,ENSG00000116147,ENSG00000118260,ENSG00000184304,ENSG00000115183,ENSG00000107758…
GO:0051960	regulation of nervous system development	BP	1.92e-08	1.3e-06	29	777	284	20737	Over	5	ENSG00000081189,ENSG00000135333,ENSG00000119866,ENSG00000153707,ENSG00000184347,ENSG00000198597,ENSG00000156687,ENSG00000131759,ENSG00000172260,ENSG00000204217,ENSG00000140836,ENSG00000148053,ENSG00000158258,ENSG00000116147,ENSG00000118260,ENSG00000184304,ENSG00000169760,ENSG00000187323,ENSG00000187391,ENSG00000178568,ENSG00000172201,ENSG00000147852,ENSG00000136861,ENSG00000115355,ENSG00000152377…
GO:0031323	regulation of cellular metabolic process	BP	2.16e-08	1.44e-06	129	6244	284	20737	Over	4	ENSG00000147862,ENSG00000173611,ENSG00000147548,ENSG00000151322,ENSG00000010017,ENSG00000159140,ENSG00000124177,ENSG00000100650,ENSG00000148143,ENSG00000150347,ENSG00000239306,ENSG00000081189,ENSG00000144642,ENSG00000165156,ENSG00000107105,ENSG00000169083,ENSG00000133135,ENSG00000135333,ENSG00000119866,ENSG00000175065,ENSG00000177189,ENSG00000179965,ENSG00000115233,ENSG00000141376,ENSG00000206538…
GO:0034641	cellular nitrogen compound metabolic process	BP	3.92e-08	2.57e-06	139	6944	284	20737	Over	4	ENSG00000147862,ENSG00000173611,ENSG00000004534,ENSG00000147548,ENSG00000151322,ENSG00000159140,ENSG00000124177,ENSG00000100650,ENSG00000148143,ENSG00000150347,ENSG00000239306,ENSG00000081189,ENSG00000144642,ENSG00000165156,ENSG00000107105,ENSG00000169083,ENSG00000119866,ENSG00000175065,ENSG00000173674,ENSG00000177189,ENSG00000179965,ENSG00000115233,ENSG00000111605,ENSG00000141376,ENSG00000206538…
GO:0031325	positive regulation of cellular metabolic process	BP	4.65e-08	2.99e-06	71	2849	284	20737	Over	4	ENSG00000147862,ENSG00000151322,ENSG00000124177,ENSG00000100650,ENSG00000148143,ENSG00000239306,ENSG00000081189,ENSG00000144642,ENSG00000169083,ENSG00000133135,ENSG00000135333,ENSG00000177189,ENSG00000115233,ENSG00000141376,ENSG00000107249,ENSG00000275700,ENSG00000100201,ENSG00000131759,ENSG00000102554,ENSG00000108984,ENSG00000164442,ENSG00000204217,ENSG00000140836,ENSG00000091436,ENSG00000148053…
GO:0048667	cell morphogenesis involved in neuron differentiation	BP	4.67e-08	2.99e-06	22	523	284	20737	Over	6	ENSG00000147862,ENSG00000010017,ENSG00000081189,ENSG00000135333,ENSG00000153707,ENSG00000184347,ENSG00000156687,ENSG00000204217,ENSG00000148053,ENSG00000116147,ENSG00000118260,ENSG00000107758,ENSG00000142599,ENSG00000169760,ENSG00000187323,ENSG00000147852,ENSG00000114861,ENSG00000115414,ENSG00000154380,ENSG00000136040,ENSG00000157851,ENSG00000075213
GO:1901360	organic cyclic compound metabolic process	BP	5.18e-08	3.27e-06	134	6643	284	20737	Over	4	ENSG00000147862,ENSG00000173611,ENSG00000004534,ENSG00000147548,ENSG00000151322,ENSG00000159140,ENSG00000124177,ENSG00000100650,ENSG00000148143,ENSG00000150347,ENSG00000239306,ENSG00000081189,ENSG00000165156,ENSG00000107105,ENSG00000169083,ENSG00000119866,ENSG00000175065,ENSG00000177189,ENSG00000179965,ENSG00000115233,ENSG00000111605,ENSG00000141376,ENSG00000206538,ENSG00000185246,ENSG00000135316…
GO:0003677	DNA binding	MF	8.33e-08	5.07e-06	67	2664	284	20737	Over	5	ENSG00000147862,ENSG00000004534,ENSG00000151322,ENSG00000159140,ENSG00000124177,ENSG00000148143,ENSG00000150347,ENSG00000081189,ENSG00000165156,ENSG00000169083,ENSG00000119866,ENSG00000179965,ENSG00000107249,ENSG00000048405,ENSG00000204569,ENSG00000198795,ENSG00000198597,ENSG00000131759,ENSG00000151461,ENSG00000102554,ENSG00000183621,ENSG00000140836,ENSG00000173120,ENSG00000101868,ENSG00000119138…
GO:0032502	developmental process	BP	8.45e-08	5.08e-06	123	5979	284	20737	Over	2	ENSG00000147862,ENSG00000151322,ENSG00000010017,ENSG00000020129,ENSG00000100650,ENSG00000150347,ENSG00000081189,ENSG00000165156,ENSG00000169083,ENSG00000135333,ENSG00000119866,ENSG00000175065,ENSG00000177189,ENSG00000148655,ENSG00000115233,ENSG00000116183,ENSG00000141376,ENSG00000153707,ENSG00000135316,ENSG00000184347,ENSG00000275700,ENSG00000165304,ENSG00000198795,ENSG00000198597,ENSG00000100201…
GO:0040007	growth	BP	9.63e-08	5.72e-06	33	986	284	20737	Over	2	ENSG00000150347,ENSG00000081189,ENSG00000169083,ENSG00000135333,ENSG00000119866,ENSG00000177189,ENSG00000116183,ENSG00000184347,ENSG00000131759,ENSG00000151320,ENSG00000170965,ENSG00000204217,ENSG00000173068,ENSG00000147257,ENSG00000116147,ENSG00000118260,ENSG00000107758,ENSG00000140718,ENSG00000187323,ENSG00000187391,ENSG00000178568,ENSG00000169946,ENSG00000131023,ENSG00000122257,ENSG00000114861…
GO:0005488	binding	MF	1.1e-07	6.48e-06	238	14346	284	20737	Over	2	ENSG00000147862,ENSG00000136935,ENSG00000173611,ENSG00000004534,ENSG00000147548,ENSG00000151322,ENSG00000010017,ENSG00000159140,ENSG00000020129,ENSG00000124177,ENSG00000100650,ENSG00000188706,ENSG00000148143,ENSG00000150347,ENSG00000119844,ENSG00000239306,ENSG00000081189,ENSG00000144642,ENSG00000283563,ENSG00000165156,ENSG00000107105,ENSG00000171815,ENSG00000169083,ENSG00000166130,ENSG00000133135…
GO:0048468	cell development	BP	1.18e-07	6.86e-06	53	1946	284	20737	Over	4	ENSG00000147862,ENSG00000010017,ENSG00000020129,ENSG00000150347,ENSG00000081189,ENSG00000169083,ENSG00000135333,ENSG00000119866,ENSG00000153707,ENSG00000184347,ENSG00000198597,ENSG00000156687,ENSG00000131759,ENSG00000151320,ENSG00000078114,ENSG00000102554,ENSG00000172260,ENSG00000125676,ENSG00000048052,ENSG00000164442,ENSG00000204217,ENSG00000140836,ENSG00000148053,ENSG00000124766,ENSG00000009694…
GO:0031328	positive regulation of cellular biosynthetic process	BP	1.33e-07	7.63e-06	48	1700	284	20737	Over	5	ENSG00000147862,ENSG00000151322,ENSG00000124177,ENSG00000148143,ENSG00000239306,ENSG00000081189,ENSG00000144642,ENSG00000169083,ENSG00000177189,ENSG00000141376,ENSG00000107249,ENSG00000275700,ENSG00000100201,ENSG00000131759,ENSG00000102554,ENSG00000164442,ENSG00000204217,ENSG00000140836,ENSG00000161405,ENSG00000140945,ENSG00000124766,ENSG00000171735,ENSG00000151090,ENSG00000198807,ENSG00000118260…
GO:0044271	cellular nitrogen compound biosynthetic process	BP	1.36e-07	7.69e-06	112	5327	284	20737	Over	5	ENSG00000147862,ENSG00000173611,ENSG00000147548,ENSG00000151322,ENSG00000124177,ENSG00000100650,ENSG00000148143,ENSG00000150347,ENSG00000239306,ENSG00000081189,ENSG00000144642,ENSG00000165156,ENSG00000107105,ENSG00000169083,ENSG00000119866,ENSG00000175065,ENSG00000173674,ENSG00000177189,ENSG00000179965,ENSG00000141376,ENSG00000206538,ENSG00000135316,ENSG00000107249,ENSG00000275700,ENSG00000048405…
GO:0019222	regulation of metabolic process	BP	1.59e-07	8.89e-06	133	6681	284	20737	Over	3	ENSG00000147862,ENSG00000173611,ENSG00000147548,ENSG00000151322,ENSG00000010017,ENSG00000159140,ENSG00000124177,ENSG00000100650,ENSG00000148143,ENSG00000150347,ENSG00000239306,ENSG00000081189,ENSG00000144642,ENSG00000165156,ENSG00000107105,ENSG00000169083,ENSG00000133135,ENSG00000135333,ENSG00000119866,ENSG00000175065,ENSG00000177189,ENSG00000179965,ENSG00000115233,ENSG00000141376,ENSG00000206538…
GO:0031175	neuron projection development	BP	2.24e-07	1.24e-05	30	879	284	20737	Over	6	ENSG00000147862,ENSG00000010017,ENSG00000020129,ENSG00000081189,ENSG00000135333,ENSG00000119866,ENSG00000153707,ENSG00000184347,ENSG00000156687,ENSG00000172260,ENSG00000204217,ENSG00000148053,ENSG00000116147,ENSG00000118260,ENSG00000184304,ENSG00000107758,ENSG00000142599,ENSG00000169760,ENSG00000187323,ENSG00000187391,ENSG00000147852,ENSG00000114861,ENSG00000115355,ENSG00000152377,ENSG00000115414…
GO:0048638	regulation of developmental growth	BP	2.42e-07	1.33e-05	18	305	284	20737	Over	4	ENSG00000081189,ENSG00000169083,ENSG00000135333,ENSG00000119866,ENSG00000151320,ENSG00000204217,ENSG00000116147,ENSG00000118260,ENSG00000140718,ENSG00000187323,ENSG00000178568,ENSG00000169946,ENSG00000131023,ENSG00000114861,ENSG00000104375,ENSG00000115414,ENSG00000136040,ENSG00000075213
GO:0007507	heart development	BP	2.57e-07	1.39e-05	21	516	284	20737	Over	5	ENSG00000081189,ENSG00000131759,ENSG00000151320,ENSG00000078114,ENSG00000048052,ENSG00000164442,ENSG00000204217,ENSG00000145075,ENSG00000124766,ENSG00000163092,ENSG00000147257,ENSG00000118260,ENSG00000153187,ENSG00000107758,ENSG00000002745,ENSG00000178568,ENSG00000169946,ENSG00000110693,ENSG00000114861,ENSG00000104375,ENSG00000134046
GO:1901576	organic substance biosynthetic process	BP	2.62e-07	1.41e-05	130	6533	284	20737	Over	4	ENSG00000147862,ENSG00000173611,ENSG00000147548,ENSG00000151322,ENSG00000124177,ENSG00000100650,ENSG00000188706,ENSG00000148143,ENSG00000150347,ENSG00000239306,ENSG00000081189,ENSG00000144642,ENSG00000165156,ENSG00000107105,ENSG00000169083,ENSG00000133135,ENSG00000119866,ENSG00000175065,ENSG00000173674,ENSG00000177189,ENSG00000179965,ENSG00000141376,ENSG00000206538,ENSG00000135316,ENSG00000146263…
GO:0009058	biosynthetic process	BP	2.88e-07	1.53e-05	131	6607	284	20737	Over	3	ENSG00000147862,ENSG00000173611,ENSG00000147548,ENSG00000151322,ENSG00000124177,ENSG00000100650,ENSG00000188706,ENSG00000148143,ENSG00000150347,ENSG00000239306,ENSG00000081189,ENSG00000144642,ENSG00000165156,ENSG00000107105,ENSG00000169083,ENSG00000133135,ENSG00000119866,ENSG00000175065,ENSG00000173674,ENSG00000177189,ENSG00000179965,ENSG00000141376,ENSG00000206538,ENSG00000135316,ENSG00000146263…
GO:0048513	animal organ development	BP	3.11e-07	1.64e-05	76	3242	284	20737	Over	4	ENSG00000147862,ENSG00000100650,ENSG00000150347,ENSG00000081189,ENSG00000169083,ENSG00000135333,ENSG00000175065,ENSG00000115233,ENSG00000116183,ENSG00000184347,ENSG00000165304,ENSG00000100201,ENSG00000175893,ENSG00000131759,ENSG00000151320,ENSG00000172264,ENSG00000151461,ENSG00000078114,ENSG00000102554,ENSG00000136930,ENSG00000170965,ENSG00000048052,ENSG00000164442,ENSG00000139915,ENSG00000204217…
GO:0048856	anatomical structure development	BP	3.55e-07	1.84e-05	114	5535	284	20737	Over	3	ENSG00000147862,ENSG00000010017,ENSG00000020129,ENSG00000100650,ENSG00000150347,ENSG00000081189,ENSG00000169083,ENSG00000135333,ENSG00000119866,ENSG00000175065,ENSG00000177189,ENSG00000115233,ENSG00000116183,ENSG00000141376,ENSG00000153707,ENSG00000184347,ENSG00000275700,ENSG00000165304,ENSG00000198795,ENSG00000198597,ENSG00000100201,ENSG00000156687,ENSG00000175893,ENSG00000131759,ENSG00000151320…
GO:0007517	muscle organ development	BP	3.72e-07	1.91e-05	17	376	284	20737	Over	5	ENSG00000150347,ENSG00000081189,ENSG00000100201,ENSG00000151320,ENSG00000102554,ENSG00000048052,ENSG00000164442,ENSG00000140836,ENSG00000163092,ENSG00000118260,ENSG00000178568,ENSG00000169946,ENSG00000110693,ENSG00000114861,ENSG00000123600,ENSG00000128573,ENSG00000078328
GO:0014069	postsynaptic density	CC	4.12e-07	2.08e-05	14	191	284	20737	Over	4	ENSG00000156395,ENSG00000119866,ENSG00000204217,ENSG00000148053,ENSG00000158258,ENSG00000164418,ENSG00000115183,ENSG00000162545,ENSG00000169760,ENSG00000187391,ENSG00000170579,ENSG00000198822,ENSG00000152377,ENSG00000101333
GO:0046872	metal ion binding	MF	4.23e-07	2.11e-05	96	4438	284	20737	Over	5	ENSG00000147548,ENSG00000188706,ENSG00000148143,ENSG00000283563,ENSG00000165156,ENSG00000171815,ENSG00000169083,ENSG00000133135,ENSG00000119866,ENSG00000175065,ENSG00000177189,ENSG00000180357,ENSG00000179965,ENSG00000115233,ENSG00000112796,ENSG00000116183,ENSG00000147905,ENSG00000197893,ENSG00000184347,ENSG00000107249,ENSG00000144331,ENSG00000165304,ENSG00000048405,ENSG00000145934,ENSG00000204569…
GO:0009888	tissue development	BP	4.26e-07	2.11e-05	50	1852	284	20737	Over	4	ENSG00000147862,ENSG00000150347,ENSG00000081189,ENSG00000169083,ENSG00000135333,ENSG00000175065,ENSG00000115233,ENSG00000100201,ENSG00000175893,ENSG00000131759,ENSG00000151320,ENSG00000078114,ENSG00000102554,ENSG00000136930,ENSG00000170965,ENSG00000048052,ENSG00000164442,ENSG00000204217,ENSG00000148219,ENSG00000145075,ENSG00000173068,ENSG00000161405,ENSG00000124766,ENSG00000163092,ENSG00000107829…
GO:0044451	nucleoplasm part	CC	4.44e-07	2.17e-05	27	769	284	20737	Over	5	ENSG00000159140,ENSG00000124177,ENSG00000100650,ENSG00000239306,ENSG00000081189,ENSG00000111605,ENSG00000146263,ENSG00000145934,ENSG00000167978,ENSG00000125676,ENSG00000048052,ENSG00000140836,ENSG00000100813,ENSG00000174197,ENSG00000168066,ENSG00000009694,ENSG00000140718,ENSG00000142599,ENSG00000165632,ENSG00000138398,ENSG00000055609,ENSG00000008083,ENSG00000167258,ENSG00000132383,ENSG00000118058…
GO:0003676	nucleic acid binding	MF	4.82e-07	2.34e-05	87	3910	284	20737	Over	4	ENSG00000147862,ENSG00000004534,ENSG00000151322,ENSG00000159140,ENSG00000124177,ENSG00000100650,ENSG00000148143,ENSG00000150347,ENSG00000239306,ENSG00000081189,ENSG00000144642,ENSG00000165156,ENSG00000107105,ENSG00000169083,ENSG00000119866,ENSG00000173674,ENSG00000179965,ENSG00000111605,ENSG00000147905,ENSG00000185246,ENSG00000135316,ENSG00000107249,ENSG00000144331,ENSG00000048405,ENSG00000204569…
GO:0005515	protein binding	MF	4.97e-07	2.39e-05	174	9605	284	20737	Over	3	ENSG00000136935,ENSG00000173611,ENSG00000151322,ENSG00000010017,ENSG00000159140,ENSG00000020129,ENSG00000124177,ENSG00000100650,ENSG00000150347,ENSG00000119844,ENSG00000239306,ENSG00000081189,ENSG00000165156,ENSG00000107105,ENSG00000169083,ENSG00000166130,ENSG00000133135,ENSG00000135333,ENSG00000119866,ENSG00000173674,ENSG00000177189,ENSG00000115233,ENSG00000111605,ENSG00000177875,ENSG00000147905…
GO:0009653	anatomical structure morphogenesis	BP	5.28e-07	2.5e-05	62	2496	284	20737	Over	3	ENSG00000147862,ENSG00000010017,ENSG00000150347,ENSG00000081189,ENSG00000169083,ENSG00000135333,ENSG00000119866,ENSG00000115233,ENSG00000116183,ENSG00000141376,ENSG00000153707,ENSG00000184347,ENSG00000156687,ENSG00000131759,ENSG00000078114,ENSG00000102554,ENSG00000136930,ENSG00000048052,ENSG00000164442,ENSG00000204217,ENSG00000091436,ENSG00000148219,ENSG00000148053,ENSG00000145075,ENSG00000140945…
GO:0048812	neuron projection morphogenesis	BP	5.34e-07	2.5e-05	22	569	284	20737	Over	7	ENSG00000147862,ENSG00000010017,ENSG00000135333,ENSG00000119866,ENSG00000153707,ENSG00000184347,ENSG00000156687,ENSG00000204217,ENSG00000148053,ENSG00000116147,ENSG00000118260,ENSG00000107758,ENSG00000142599,ENSG00000169760,ENSG00000187323,ENSG00000147852,ENSG00000114861,ENSG00000115414,ENSG00000154380,ENSG00000136040,ENSG00000157851,ENSG00000075213
GO:0008283	cell proliferation	BP	5.36e-07	2.5e-05	54	2070	284	20737	Over	2	ENSG00000147862,ENSG00000081189,ENSG00000169083,ENSG00000184347,ENSG00000165304,ENSG00000131759,ENSG00000102554,ENSG00000164442,ENSG00000204217,ENSG00000112249,ENSG00000091436,ENSG00000148053,ENSG00000101868,ENSG00000119138,ENSG00000161405,ENSG00000108375,ENSG00000140945,ENSG00000124766,ENSG00000168066,ENSG00000107829,ENSG00000009694,ENSG00000147257,ENSG00000118260,ENSG00000184304,ENSG00000107758…
GO:0014706	striated muscle tissue development	BP	5.94e-07	2.72e-05	19	359	284	20737	Over	6	ENSG00000081189,ENSG00000100201,ENSG00000131759,ENSG00000151320,ENSG00000078114,ENSG00000102554,ENSG00000048052,ENSG00000164442,ENSG00000204217,ENSG00000163092,ENSG00000118260,ENSG00000153187,ENSG00000178568,ENSG00000169946,ENSG00000110693,ENSG00000114861,ENSG00000123600,ENSG00000128573,ENSG00000078328
GO:0072359	circulatory system development	BP	6.19e-07	2.81e-05	31	952	284	20737	Over	5	ENSG00000081189,ENSG00000141376,ENSG00000131759,ENSG00000151320,ENSG00000078114,ENSG00000102554,ENSG00000048052,ENSG00000164442,ENSG00000204217,ENSG00000148053,ENSG00000145075,ENSG00000140945,ENSG00000124766,ENSG00000163092,ENSG00000147257,ENSG00000118260,ENSG00000153187,ENSG00000184304,ENSG00000107758,ENSG00000134954,ENSG00000002745,ENSG00000178568,ENSG00000169946,ENSG00000069667,ENSG00000110693…
GO:0016043	cellular component organization	BP	6.56e-07	2.92e-05	120	5973	284	20737	Over	3	ENSG00000147862,ENSG00000147548,ENSG00000010017,ENSG00000159140,ENSG00000020129,ENSG00000124177,ENSG00000100650,ENSG00000148143,ENSG00000150347,ENSG00000239306,ENSG00000081189,ENSG00000169083,ENSG00000135333,ENSG00000119866,ENSG00000177189,ENSG00000111605,ENSG00000116183,ENSG00000141376,ENSG00000185246,ENSG00000153707,ENSG00000184347,ENSG00000153339,ENSG00000145934,ENSG00000138080,ENSG00000156687…
GO:0048522	positive regulation of cellular process	BP	6.97e-07	3.08e-05	103	4907	284	20737	Over	3	ENSG00000147862,ENSG00000151322,ENSG00000124177,ENSG00000100650,ENSG00000148143,ENSG00000239306,ENSG00000081189,ENSG00000144642,ENSG00000169083,ENSG00000133135,ENSG00000135333,ENSG00000177189,ENSG00000115233,ENSG00000141376,ENSG00000153707,ENSG00000107249,ENSG00000275700,ENSG00000165304,ENSG00000145934,ENSG00000100201,ENSG00000166747,ENSG00000131759,ENSG00000151320,ENSG00000102554,ENSG00000108984…
GO:0044249	cellular biosynthetic process	BP	7.13e-07	3.12e-05	127	6434	284	20737	Over	4	ENSG00000147862,ENSG00000173611,ENSG00000147548,ENSG00000151322,ENSG00000124177,ENSG00000100650,ENSG00000188706,ENSG00000148143,ENSG00000150347,ENSG00000239306,ENSG00000081189,ENSG00000144642,ENSG00000165156,ENSG00000107105,ENSG00000169083,ENSG00000133135,ENSG00000119866,ENSG00000175065,ENSG00000173674,ENSG00000177189,ENSG00000179965,ENSG00000141376,ENSG00000206538,ENSG00000135316,ENSG00000146263…
GO:0006807	nitrogen compound metabolic process	BP	7.54e-07	3.27e-05	184	10376	284	20737	Over	3	ENSG00000147862,ENSG00000213160,ENSG00000173611,ENSG00000004534,ENSG00000147548,ENSG00000151322,ENSG00000010017,ENSG00000159140,ENSG00000124177,ENSG00000100650,ENSG00000188706,ENSG00000148143,ENSG00000150347,ENSG00000239306,ENSG00000081189,ENSG00000144642,ENSG00000165156,ENSG00000107105,ENSG00000169083,ENSG00000133135,ENSG00000135333,ENSG00000119866,ENSG00000175065,ENSG00000173674,ENSG00000177189…
GO:0040008	regulation of growth	BP	7.86e-07	3.38e-05	24	658	284	20737	Over	3	ENSG00000081189,ENSG00000169083,ENSG00000135333,ENSG00000119866,ENSG00000177189,ENSG00000116183,ENSG00000184347,ENSG00000151320,ENSG00000204217,ENSG00000147257,ENSG00000116147,ENSG00000118260,ENSG00000140718,ENSG00000187323,ENSG00000178568,ENSG00000169946,ENSG00000131023,ENSG00000114861,ENSG00000152377,ENSG00000104375,ENSG00000115414,ENSG00000109471,ENSG00000136040,ENSG00000075213
GO:0000904	cell morphogenesis involved in differentiation	BP	8.93e-07	3.81e-05	24	661	284	20737	Over	5	ENSG00000147862,ENSG00000010017,ENSG00000081189,ENSG00000169083,ENSG00000135333,ENSG00000153707,ENSG00000184347,ENSG00000156687,ENSG00000204217,ENSG00000148053,ENSG00000116147,ENSG00000118260,ENSG00000107758,ENSG00000142599,ENSG00000169760,ENSG00000187323,ENSG00000147852,ENSG00000131023,ENSG00000114861,ENSG00000115414,ENSG00000154380,ENSG00000136040,ENSG00000157851,ENSG00000075213
GO:0044237	cellular metabolic process	BP	1.05e-06	4.41e-05	192	11006	284	20737	Over	3	ENSG00000147862,ENSG00000213160,ENSG00000173611,ENSG00000004534,ENSG00000147548,ENSG00000151322,ENSG00000010017,ENSG00000159140,ENSG00000124177,ENSG00000100650,ENSG00000188706,ENSG00000148143,ENSG00000150347,ENSG00000239306,ENSG00000081189,ENSG00000144642,ENSG00000165156,ENSG00000107105,ENSG00000169083,ENSG00000133135,ENSG00000135333,ENSG00000119866,ENSG00000175065,ENSG00000173674,ENSG00000177189…
GO:0050793	regulation of developmental process	BP	1.06e-06	4.41e-05	59	2373	284	20737	Over	3	ENSG00000147862,ENSG00000081189,ENSG00000169083,ENSG00000135333,ENSG00000119866,ENSG00000177189,ENSG00000115233,ENSG00000153707,ENSG00000184347,ENSG00000198597,ENSG00000100201,ENSG00000156687,ENSG00000131759,ENSG00000151320,ENSG00000102554,ENSG00000172260,ENSG00000136930,ENSG00000048052,ENSG00000164442,ENSG00000204217,ENSG00000140836,ENSG00000148053,ENSG00000100813,ENSG00000161405,ENSG00000158258…
GO:0030154	cell differentiation	BP	1.25e-06	5.1e-05	84	3804	284	20737	Over	4	ENSG00000147862,ENSG00000010017,ENSG00000020129,ENSG00000150347,ENSG00000081189,ENSG00000165156,ENSG00000169083,ENSG00000135333,ENSG00000119866,ENSG00000175065,ENSG00000177189,ENSG00000148655,ENSG00000153707,ENSG00000135316,ENSG00000184347,ENSG00000198795,ENSG00000198597,ENSG00000100201,ENSG00000156687,ENSG00000166747,ENSG00000131759,ENSG00000151320,ENSG00000078114,ENSG00000102554,ENSG00000172260…
GO:0043565	sequence-specific DNA binding	MF	1.26e-06	5.11e-05	34	1112	284	20737	Over	6	ENSG00000147862,ENSG00000150347,ENSG00000081189,ENSG00000169083,ENSG00000119866,ENSG00000198597,ENSG00000131759,ENSG00000151461,ENSG00000102554,ENSG00000140836,ENSG00000120733,ENSG00000161405,ENSG00000124766,ENSG00000171735,ENSG00000151090,ENSG00000198807,ENSG00000118260,ENSG00000106459,ENSG00000134954,ENSG00000142599,ENSG00000069667,ENSG00000137504,ENSG00000113580,ENSG00000110693,ENSG00000008083…
GO:0061061	muscle structure development	BP	2.01e-06	8.01e-05	22	598	284	20737	Over	4	ENSG00000150347,ENSG00000081189,ENSG00000100201,ENSG00000131759,ENSG00000151320,ENSG00000078114,ENSG00000102554,ENSG00000048052,ENSG00000164442,ENSG00000140836,ENSG00000163092,ENSG00000118260,ENSG00000153187,ENSG00000115183,ENSG00000178568,ENSG00000169946,ENSG00000069667,ENSG00000110693,ENSG00000114861,ENSG00000123600,ENSG00000128573,ENSG00000078328
GO:0071840	cellular component organization or biogenesis	BP	2.02e-06	8.01e-05	122	6212	284	20737	Over	2	ENSG00000147862,ENSG00000147548,ENSG00000010017,ENSG00000159140,ENSG00000020129,ENSG00000124177,ENSG00000100650,ENSG00000148143,ENSG00000150347,ENSG00000239306,ENSG00000081189,ENSG00000169083,ENSG00000135333,ENSG00000119866,ENSG00000177189,ENSG00000111605,ENSG00000116183,ENSG00000141376,ENSG00000185246,ENSG00000153707,ENSG00000184347,ENSG00000275700,ENSG00000153339,ENSG00000145934,ENSG00000138080…
GO:0044238	primary metabolic process	BP	2.16e-06	8.47e-05	189	10872	284	20737	Over	3	ENSG00000147862,ENSG00000213160,ENSG00000173611,ENSG00000004534,ENSG00000147548,ENSG00000151322,ENSG00000010017,ENSG00000159140,ENSG00000124177,ENSG00000100650,ENSG00000188706,ENSG00000148143,ENSG00000150347,ENSG00000239306,ENSG00000081189,ENSG00000144642,ENSG00000165156,ENSG00000107105,ENSG00000169083,ENSG00000133135,ENSG00000135333,ENSG00000119866,ENSG00000175065,ENSG00000173674,ENSG00000177189…
GO:0007411	axon guidance	BP	2.76e-06	0.00010711	14	224	284	20737	Over	5	ENSG00000147862,ENSG00000010017,ENSG00000135333,ENSG00000184347,ENSG00000156687,ENSG00000204217,ENSG00000116147,ENSG00000118260,ENSG00000187323,ENSG00000114861,ENSG00000154380,ENSG00000136040,ENSG00000157851,ENSG00000075213
GO:0044456	synapse part	CC	2.77e-06	0.00010711	23	647	284	20737	Over	2	ENSG00000081189,ENSG00000135333,ENSG00000156395,ENSG00000119866,ENSG00000145934,ENSG00000187672,ENSG00000204217,ENSG00000148053,ENSG00000171723,ENSG00000158258,ENSG00000163618,ENSG00000164418,ENSG00000115183,ENSG00000162545,ENSG00000169760,ENSG00000187391,ENSG00000170579,ENSG00000150394,ENSG00000198822,ENSG00000152377,ENSG00000169933,ENSG00000184408,ENSG00000101333
GO:0044212	transcription regulatory region DNA binding	MF	3.99e-06	0.00015103	28	875	284	20737	Over	6	ENSG00000147862,ENSG00000150347,ENSG00000081189,ENSG00000169083,ENSG00000119866,ENSG00000198597,ENSG00000131759,ENSG00000102554,ENSG00000140836,ENSG00000120733,ENSG00000161405,ENSG00000124766,ENSG00000198807,ENSG00000118260,ENSG00000153187,ENSG00000106459,ENSG00000178568,ENSG00000069667,ENSG00000113580,ENSG00000110693,ENSG00000008083,ENSG00000114861,ENSG00000136861,ENSG00000118058,ENSG00000159216…
GO:0048167	regulation of synaptic plasticity	BP	4.89e-06	0.00018231	11	144	284	20737	Over	4	ENSG00000020129,ENSG00000081189,ENSG00000156395,ENSG00000131759,ENSG00000148053,ENSG00000164418,ENSG00000116147,ENSG00000118260,ENSG00000107758,ENSG00000169760,ENSG00000118058
GO:0048869	cellular developmental process	BP	5.61e-06	0.00020761	85	3984	284	20737	Over	3	ENSG00000147862,ENSG00000010017,ENSG00000020129,ENSG00000150347,ENSG00000081189,ENSG00000165156,ENSG00000169083,ENSG00000135333,ENSG00000119866,ENSG00000175065,ENSG00000177189,ENSG00000148655,ENSG00000153707,ENSG00000135316,ENSG00000184347,ENSG00000198795,ENSG00000198597,ENSG00000100201,ENSG00000156687,ENSG00000166747,ENSG00000131759,ENSG00000151320,ENSG00000078114,ENSG00000102554,ENSG00000172260…
GO:0098742	cell-cell adhesion via plasma-membrane adhesion molecules	BP	5.86e-06	0.00021505	14	239	284	20737	Over	5	ENSG00000171815,ENSG00000175065,ENSG00000153707,ENSG00000105767,ENSG00000175161,ENSG00000140945,ENSG00000158258,ENSG00000165194,ENSG00000009694,ENSG00000169851,ENSG00000169760,ENSG00000150394,ENSG00000184226,ENSG00000182985
GO:0048511	rhythmic process	BP	6.47e-06	0.00023593	15	275	284	20737	Over	2	ENSG00000184347,ENSG00000108984,ENSG00000140836,ENSG00000148053,ENSG00000119138,ENSG00000118260,ENSG00000153187,ENSG00000134954,ENSG00000169760,ENSG00000069667,ENSG00000172201,ENSG00000198963,ENSG00000118058,ENSG00000183826,ENSG00000184408
GO:0045202	synapse	CC	7.08e-06	0.00025605	26	803	284	20737	Over	2	ENSG00000081189,ENSG00000135333,ENSG00000156395,ENSG00000119866,ENSG00000145934,ENSG00000187672,ENSG00000175161,ENSG00000204217,ENSG00000148053,ENSG00000171723,ENSG00000158258,ENSG00000163618,ENSG00000164418,ENSG00000115183,ENSG00000162545,ENSG00000169760,ENSG00000187391,ENSG00000170579,ENSG00000150394,ENSG00000198822,ENSG00000152377,ENSG00000169933,ENSG00000154380,ENSG00000182985,ENSG00000184408…
GO:0007409	axonogenesis	BP	7.4e-06	0.00026588	17	427	284	20737	Over	7	ENSG00000147862,ENSG00000010017,ENSG00000135333,ENSG00000184347,ENSG00000156687,ENSG00000204217,ENSG00000148053,ENSG00000116147,ENSG00000118260,ENSG00000107758,ENSG00000187323,ENSG00000114861,ENSG00000115414,ENSG00000154380,ENSG00000136040,ENSG00000157851,ENSG00000075213
GO:0016202	regulation of striated muscle tissue development	BP	8.19e-06	0.00029154	10	124	284	20737	Over	5	ENSG00000081189,ENSG00000100201,ENSG00000151320,ENSG00000048052,ENSG00000118260,ENSG00000178568,ENSG00000169946,ENSG00000110693,ENSG00000114861,ENSG00000078328
GO:0000976	transcription regulatory region sequence-specific DNA binding	MF	8.23e-06	0.00029154	24	719	284	20737	Over	7	ENSG00000147862,ENSG00000150347,ENSG00000081189,ENSG00000169083,ENSG00000119866,ENSG00000198597,ENSG00000131759,ENSG00000102554,ENSG00000140836,ENSG00000120733,ENSG00000161405,ENSG00000124766,ENSG00000198807,ENSG00000118260,ENSG00000106459,ENSG00000069667,ENSG00000113580,ENSG00000008083,ENSG00000114861,ENSG00000118058,ENSG00000159216,ENSG00000163320,ENSG00000128573,ENSG00000134046
GO:0021953	central nervous system neuron differentiation	BP	9.3e-06	0.00032704	12	184	284	20737	Over	6	ENSG00000147862,ENSG00000184347,ENSG00000156687,ENSG00000139915,ENSG00000148053,ENSG00000124766,ENSG00000187323,ENSG00000178568,ENSG00000069667,ENSG00000172201,ENSG00000152377,ENSG00000075213
GO:0051239	regulation of multicellular organismal process	BP	1.05e-05	0.00036117	64	2797	284	20737	Over	3	ENSG00000147862,ENSG00000081189,ENSG00000169083,ENSG00000133135,ENSG00000135333,ENSG00000119866,ENSG00000115233,ENSG00000141376,ENSG00000153707,ENSG00000184347,ENSG00000198597,ENSG00000100201,ENSG00000156687,ENSG00000131759,ENSG00000151320,ENSG00000172260,ENSG00000136930,ENSG00000048052,ENSG00000164442,ENSG00000204217,ENSG00000140836,ENSG00000148053,ENSG00000100813,ENSG00000161405,ENSG00000158258…
GO:0010558	negative regulation of macromolecule biosynthetic process	BP	1.08e-05	0.00037014	39	1443	284	20737	Over	5	ENSG00000147862,ENSG00000173611,ENSG00000150347,ENSG00000081189,ENSG00000165156,ENSG00000169083,ENSG00000133135,ENSG00000119866,ENSG00000135316,ENSG00000107249,ENSG00000275700,ENSG00000145934,ENSG00000198597,ENSG00000131759,ENSG00000102554,ENSG00000048052,ENSG00000164442,ENSG00000204217,ENSG00000140836,ENSG00000168066,ENSG00000151090,ENSG00000198807,ENSG00000118260,ENSG00000153187,ENSG00000142599…
GO:0000122	negative regulation of transcription by RNA polymerase II	BP	1.14e-05	0.00038382	25	773	284	20737	Over	7	ENSG00000147862,ENSG00000150347,ENSG00000081189,ENSG00000165156,ENSG00000119866,ENSG00000107249,ENSG00000145934,ENSG00000198597,ENSG00000131759,ENSG00000102554,ENSG00000048052,ENSG00000164442,ENSG00000140836,ENSG00000151090,ENSG00000142599,ENSG00000165632,ENSG00000169946,ENSG00000172201,ENSG00000147852,ENSG00000110693,ENSG00000008083,ENSG00000114861,ENSG00000163320,ENSG00000128573,ENSG00000134046
GO:0043167	ion binding	MF	1.15e-05	0.00038382	126	6660	284	20737	Over	3	ENSG00000147548,ENSG00000124177,ENSG00000188706,ENSG00000148143,ENSG00000283563,ENSG00000165156,ENSG00000171815,ENSG00000169083,ENSG00000133135,ENSG00000135333,ENSG00000119866,ENSG00000175065,ENSG00000177189,ENSG00000180357,ENSG00000179965,ENSG00000115233,ENSG00000112796,ENSG00000116183,ENSG00000147905,ENSG00000115896,ENSG00000197893,ENSG00000184347,ENSG00000107249,ENSG00000144331,ENSG00000165304…
GO:0016604	nuclear body	CC	1.15e-05	0.00038382	16	397	284	20737	Over	6	ENSG00000159140,ENSG00000100650,ENSG00000081189,ENSG00000111605,ENSG00000145934,ENSG00000167978,ENSG00000125676,ENSG00000140836,ENSG00000100813,ENSG00000168066,ENSG00000009694,ENSG00000140718,ENSG00000138398,ENSG00000167258,ENSG00000132383,ENSG00000174891
GO:0007610	behavior	BP	1.19e-05	0.00039768	20	558	284	20737	Over	2	ENSG00000081189,ENSG00000156395,ENSG00000172260,ENSG00000140836,ENSG00000148053,ENSG00000151090,ENSG00000164418,ENSG00000116147,ENSG00000118260,ENSG00000115183,ENSG00000107758,ENSG00000169760,ENSG00000147852,ENSG00000115263,ENSG00000118058,ENSG00000183826,ENSG00000184408,ENSG00000128573,ENSG00000136367,ENSG00000134046
GO:0050804	modulation of chemical synaptic transmission	BP	1.27e-05	0.00041758	15	291	284	20737	Over	5	ENSG00000020129,ENSG00000081189,ENSG00000156395,ENSG00000115896,ENSG00000131759,ENSG00000148053,ENSG00000158258,ENSG00000164418,ENSG00000116147,ENSG00000118260,ENSG00000107758,ENSG00000169760,ENSG00000198822,ENSG00000118058,ENSG00000183826
GO:0048738	cardiac muscle tissue development	BP	1.29e-05	0.00041978	12	190	284	20737	Over	6	ENSG00000081189,ENSG00000131759,ENSG00000151320,ENSG00000078114,ENSG00000204217,ENSG00000163092,ENSG00000118260,ENSG00000153187,ENSG00000178568,ENSG00000169946,ENSG00000110693,ENSG00000114861
GO:0071704	organic substance metabolic process	BP	1.4e-05	0.00045522	191	11266	284	20737	Over	3	ENSG00000147862,ENSG00000213160,ENSG00000173611,ENSG00000004534,ENSG00000147548,ENSG00000151322,ENSG00000010017,ENSG00000159140,ENSG00000124177,ENSG00000100650,ENSG00000188706,ENSG00000148143,ENSG00000150347,ENSG00000239306,ENSG00000081189,ENSG00000144642,ENSG00000165156,ENSG00000107105,ENSG00000169083,ENSG00000133135,ENSG00000135333,ENSG00000119866,ENSG00000175065,ENSG00000173674,ENSG00000177189…
GO:0007623	circadian rhythm	BP	1.43e-05	0.00046034	12	192	284	20737	Over	3	ENSG00000140836,ENSG00000148053,ENSG00000119138,ENSG00000118260,ENSG00000153187,ENSG00000169760,ENSG00000069667,ENSG00000172201,ENSG00000198963,ENSG00000118058,ENSG00000183826,ENSG00000184408
GO:0060322	head development	BP	1.51e-05	0.00048452	24	737	284	20737	Over	4	ENSG00000147862,ENSG00000150347,ENSG00000081189,ENSG00000135333,ENSG00000184347,ENSG00000131759,ENSG00000172264,ENSG00000204217,ENSG00000140836,ENSG00000148053,ENSG00000165194,ENSG00000198807,ENSG00000116147,ENSG00000118260,ENSG00000134954,ENSG00000142599,ENSG00000178568,ENSG00000069667,ENSG00000172201,ENSG00000136861,ENSG00000184226,ENSG00000182985,ENSG00000128573,ENSG00000075213
GO:0007156	homophilic cell adhesion via plasma membrane adhesion molecules	BP	2e-05	0.00063596	11	167	284	20737	Over	6	ENSG00000171815,ENSG00000175065,ENSG00000105767,ENSG00000175161,ENSG00000140945,ENSG00000158258,ENSG00000165194,ENSG00000169851,ENSG00000150394,ENSG00000184226,ENSG00000182985
GO:0055025	positive regulation of cardiac muscle tissue development	BP	2.17e-05	0.00068549	6	42	284	20737	Over	6	ENSG00000081189,ENSG00000151320,ENSG00000118260,ENSG00000178568,ENSG00000169946,ENSG00000114861
GO:0048518	positive regulation of biological process	BP	2.28e-05	0.00071654	108	5557	284	20737	Over	2	ENSG00000147862,ENSG00000151322,ENSG00000124177,ENSG00000100650,ENSG00000148143,ENSG00000150347,ENSG00000239306,ENSG00000081189,ENSG00000144642,ENSG00000169083,ENSG00000133135,ENSG00000135333,ENSG00000119866,ENSG00000177189,ENSG00000115233,ENSG00000141376,ENSG00000153707,ENSG00000135316,ENSG00000107249,ENSG00000275700,ENSG00000165304,ENSG00000145934,ENSG00000138080,ENSG00000100201,ENSG00000166747…
GO:0060509	type I pneumocyte differentiation	BP	2.49e-05	0.00077225	3	5	284	20737	Over	7	ENSG00000147862,ENSG00000151090,ENSG00000118260
GO:0055024	regulation of cardiac muscle tissue development	BP	3.28e-05	0.00100985	7	66	284	20737	Over	6	ENSG00000081189,ENSG00000151320,ENSG00000118260,ENSG00000178568,ENSG00000169946,ENSG00000110693,ENSG00000114861
GO:0035239	tube morphogenesis	BP	3.34e-05	0.00102276	24	762	284	20737	Over	4	ENSG00000147862,ENSG00000081189,ENSG00000169083,ENSG00000135333,ENSG00000141376,ENSG00000131759,ENSG00000102554,ENSG00000048052,ENSG00000164442,ENSG00000204217,ENSG00000148053,ENSG00000145075,ENSG00000140945,ENSG00000124766,ENSG00000147257,ENSG00000184304,ENSG00000134954,ENSG00000169946,ENSG00000069667,ENSG00000143494,ENSG00000114861,ENSG00000104375,ENSG00000159216,ENSG00000115414
GO:0022603	regulation of anatomical structure morphogenesis	BP	3.38e-05	0.00102843	29	997	284	20737	Over	4	ENSG00000147862,ENSG00000081189,ENSG00000169083,ENSG00000135333,ENSG00000119866,ENSG00000115233,ENSG00000153707,ENSG00000184347,ENSG00000136930,ENSG00000048052,ENSG00000164442,ENSG00000204217,ENSG00000148053,ENSG00000183098,ENSG00000198807,ENSG00000147257,ENSG00000116147,ENSG00000184304,ENSG00000134954,ENSG00000169760,ENSG00000187323,ENSG00000187391,ENSG00000143494,ENSG00000114861,ENSG00000159216…
GO:0035265	organ growth	BP	3.62e-05	0.00109465	10	147	284	20737	Over	3	ENSG00000081189,ENSG00000169083,ENSG00000131759,ENSG00000151320,ENSG00000173068,ENSG00000178568,ENSG00000169946,ENSG00000131023,ENSG00000114861,ENSG00000104375
GO:0007268	chemical synaptic transmission	BP	3.97e-05	0.00116601	21	633	284	20737	Over	7	ENSG00000020129,ENSG00000081189,ENSG00000156395,ENSG00000153707,ENSG00000115896,ENSG00000131759,ENSG00000171408,ENSG00000148053,ENSG00000158258,ENSG00000163618,ENSG00000164418,ENSG00000116147,ENSG00000118260,ENSG00000107758,ENSG00000169760,ENSG00000170579,ENSG00000150394,ENSG00000198822,ENSG00000118058,ENSG00000183826,ENSG00000184408
GO:0051094	positive regulation of developmental process	BP	4.3e-05	0.00124823	33	1204	284	20737	Over	3	ENSG00000081189,ENSG00000169083,ENSG00000177189,ENSG00000153707,ENSG00000131759,ENSG00000151320,ENSG00000102554,ENSG00000172260,ENSG00000048052,ENSG00000164442,ENSG00000204217,ENSG00000148053,ENSG00000100813,ENSG00000158258,ENSG00000118260,ENSG00000184304,ENSG00000134954,ENSG00000169760,ENSG00000187391,ENSG00000178568,ENSG00000169946,ENSG00000172201,ENSG00000147852,ENSG00000110693,ENSG00000143494…
GO:0050794	regulation of cellular process	BP	4.92e-05	0.00141931	186	11070	284	20737	Over	3	ENSG00000147862,ENSG00000173611,ENSG00000147548,ENSG00000151322,ENSG00000010017,ENSG00000159140,ENSG00000020129,ENSG00000124177,ENSG00000100650,ENSG00000148143,ENSG00000150347,ENSG00000239306,ENSG00000081189,ENSG00000144642,ENSG00000165156,ENSG00000107105,ENSG00000169083,ENSG00000133135,ENSG00000135333,ENSG00000156395,ENSG00000119866,ENSG00000175065,ENSG00000177189,ENSG00000179965,ENSG00000115233…
GO:0045211	postsynaptic membrane	CC	5.23e-05	0.0014995	12	219	284	20737	Over	4	ENSG00000135333,ENSG00000145934,ENSG00000148053,ENSG00000171723,ENSG00000158258,ENSG00000164418,ENSG00000115183,ENSG00000162545,ENSG00000169760,ENSG00000170579,ENSG00000198822,ENSG00000184408
GO:0045597	positive regulation of cell differentiation	BP	5.29e-05	0.00150913	26	871	284	20737	Over	4	ENSG00000081189,ENSG00000169083,ENSG00000177189,ENSG00000153707,ENSG00000131759,ENSG00000151320,ENSG00000102554,ENSG00000172260,ENSG00000204217,ENSG00000148053,ENSG00000100813,ENSG00000118260,ENSG00000184304,ENSG00000134954,ENSG00000169760,ENSG00000187391,ENSG00000172201,ENSG00000147852,ENSG00000110693,ENSG00000134532,ENSG00000114861,ENSG00000104375,ENSG00000159216,ENSG00000115414,ENSG00000109471…
GO:0031327	negative regulation of cellular biosynthetic process	BP	7.79e-05	0.00221079	38	1491	284	20737	Over	5	ENSG00000147862,ENSG00000173611,ENSG00000150347,ENSG00000081189,ENSG00000165156,ENSG00000133135,ENSG00000119866,ENSG00000135316,ENSG00000107249,ENSG00000275700,ENSG00000145934,ENSG00000198597,ENSG00000131759,ENSG00000102554,ENSG00000048052,ENSG00000164442,ENSG00000204217,ENSG00000140836,ENSG00000168066,ENSG00000151090,ENSG00000198807,ENSG00000118260,ENSG00000153187,ENSG00000142599,ENSG00000165632…
GO:0000982	transcription factor activity, RNA polymerase II proximal promoter sequence-specific DNA binding	MF	8.14e-05	0.00228929	15	342	284	20737	Over	5	ENSG00000147862,ENSG00000081189,ENSG00000169083,ENSG00000119866,ENSG00000198597,ENSG00000102554,ENSG00000124766,ENSG00000171735,ENSG00000118260,ENSG00000106459,ENSG00000134954,ENSG00000169946,ENSG00000113580,ENSG00000164330,ENSG00000128573
GO:0043412	macromolecule modification	BP	8.16e-05	0.00228929	85	4230	284	20737	Over	5	ENSG00000213160,ENSG00000147548,ENSG00000010017,ENSG00000124177,ENSG00000188706,ENSG00000150347,ENSG00000239306,ENSG00000081189,ENSG00000169083,ENSG00000133135,ENSG00000135333,ENSG00000119866,ENSG00000177189,ENSG00000115233,ENSG00000153707,ENSG00000115896,ENSG00000165304,ENSG00000175893,ENSG00000131759,ENSG00000172264,ENSG00000119121,ENSG00000108984,ENSG00000136930,ENSG00000075391,ENSG00000048052…
GO:0048732	gland development	BP	8.21e-05	0.00229054	16	439	284	20737	Over	5	ENSG00000147862,ENSG00000100650,ENSG00000150347,ENSG00000169083,ENSG00000175893,ENSG00000131759,ENSG00000151461,ENSG00000164442,ENSG00000145075,ENSG00000118260,ENSG00000134954,ENSG00000178568,ENSG00000172201,ENSG00000008083,ENSG00000182985,ENSG00000075213
GO:0007420	brain development	BP	8.35e-05	0.00231574	22	701	284	20737	Over	5	ENSG00000147862,ENSG00000081189,ENSG00000135333,ENSG00000184347,ENSG00000131759,ENSG00000172264,ENSG00000204217,ENSG00000140836,ENSG00000148053,ENSG00000165194,ENSG00000116147,ENSG00000118260,ENSG00000134954,ENSG00000142599,ENSG00000178568,ENSG00000069667,ENSG00000172201,ENSG00000136861,ENSG00000184226,ENSG00000182985,ENSG00000128573,ENSG00000075213
GO:0000902	cell morphogenesis	BP	9.09e-05	0.0025058	27	940	284	20737	Over	5	ENSG00000147862,ENSG00000010017,ENSG00000081189,ENSG00000169083,ENSG00000135333,ENSG00000119866,ENSG00000153707,ENSG00000184347,ENSG00000156687,ENSG00000204217,ENSG00000148053,ENSG00000009694,ENSG00000116147,ENSG00000118260,ENSG00000107758,ENSG00000142599,ENSG00000169760,ENSG00000187323,ENSG00000147852,ENSG00000110693,ENSG00000131023,ENSG00000114861,ENSG00000115414,ENSG00000154380,ENSG00000136040…
GO:0003690	double-stranded DNA binding	MF	9.6e-05	0.00263299	25	846	284	20737	Over	6	ENSG00000147862,ENSG00000150347,ENSG00000081189,ENSG00000169083,ENSG00000119866,ENSG00000198597,ENSG00000131759,ENSG00000102554,ENSG00000140836,ENSG00000120733,ENSG00000161405,ENSG00000124766,ENSG00000198807,ENSG00000118260,ENSG00000106459,ENSG00000069667,ENSG00000113580,ENSG00000008083,ENSG00000114861,ENSG00000118058,ENSG00000159216,ENSG00000163320,ENSG00000182185,ENSG00000128573,ENSG00000134046
GO:0044464	cell part	CC	0.00011218	0.00306005	265	17628	284	20737	Over	2	ENSG00000147862,ENSG00000213160,ENSG00000136935,ENSG00000173611,ENSG00000004534,ENSG00000147548,ENSG00000151322,ENSG00000010017,ENSG00000225921,ENSG00000159140,ENSG00000020129,ENSG00000124177,ENSG00000100650,ENSG00000188706,ENSG00000148143,ENSG00000150347,ENSG00000119844,ENSG00000239306,ENSG00000081189,ENSG00000144642,ENSG00000165156,ENSG00000107105,ENSG00000171815,ENSG00000169083,ENSG00000166130…
GO:0048588	developmental cell growth	BP	0.00011297	0.00306495	11	202	284	20737	Over	4	ENSG00000135333,ENSG00000119866,ENSG00000184347,ENSG00000151320,ENSG00000204217,ENSG00000116147,ENSG00000107758,ENSG00000187323,ENSG00000115414,ENSG00000136040,ENSG00000075213
GO:0008152	metabolic process	BP	0.00011402	0.00307667	195	11869	284	20737	Over	2	ENSG00000147862,ENSG00000213160,ENSG00000173611,ENSG00000004534,ENSG00000147548,ENSG00000151322,ENSG00000010017,ENSG00000159140,ENSG00000124177,ENSG00000100650,ENSG00000188706,ENSG00000148143,ENSG00000150347,ENSG00000239306,ENSG00000081189,ENSG00000144642,ENSG00000165156,ENSG00000107105,ENSG00000169083,ENSG00000133135,ENSG00000135333,ENSG00000119866,ENSG00000175065,ENSG00000173674,ENSG00000177189…
GO:0045934	negative regulation of nucleobase-containing compound metabolic process	BP	0.00011733	0.00314903	36	1408	284	20737	Over	5	ENSG00000147862,ENSG00000173611,ENSG00000150347,ENSG00000081189,ENSG00000165156,ENSG00000119866,ENSG00000135316,ENSG00000107249,ENSG00000145934,ENSG00000198597,ENSG00000131759,ENSG00000102554,ENSG00000048052,ENSG00000164442,ENSG00000204217,ENSG00000140836,ENSG00000168066,ENSG00000151090,ENSG00000198807,ENSG00000118260,ENSG00000153187,ENSG00000142599,ENSG00000165632,ENSG00000169946,ENSG00000137504…
GO:0030425	dendrite	CC	0.00012223	0.00326286	17	491	284	20737	Over	5	ENSG00000020129,ENSG00000135333,ENSG00000145934,ENSG00000131759,ENSG00000204217,ENSG00000171723,ENSG00000164418,ENSG00000115183,ENSG00000162545,ENSG00000169760,ENSG00000187391,ENSG00000198822,ENSG00000169933,ENSG00000184408,ENSG00000101333,ENSG00000157851,ENSG00000075213
GO:0032451	demethylase activity	MF	0.00012384	0.00328834	5	36	284	20737	Over	3	ENSG00000150347,ENSG00000173120,ENSG00000120733,ENSG00000140718,ENSG00000008083
GO:0046983	protein dimerization activity	MF	0.00013065	0.00343276	32	1206	284	20737	Over	4	ENSG00000151322,ENSG00000081189,ENSG00000165156,ENSG00000169083,ENSG00000105767,ENSG00000145934,ENSG00000131759,ENSG00000175161,ENSG00000148053,ENSG00000101868,ENSG00000188641,ENSG00000161405,ENSG00000140945,ENSG00000124766,ENSG00000174197,ENSG00000164418,ENSG00000009694,ENSG00000132128,ENSG00000106459,ENSG00000107758,ENSG00000115271,ENSG00000169760,ENSG00000178568,ENSG00000172201,ENSG00000110693…
GO:0051253	negative regulation of RNA metabolic process	BP	0.00013267	0.00346751	34	1310	284	20737	Over	5	ENSG00000147862,ENSG00000173611,ENSG00000150347,ENSG00000081189,ENSG00000165156,ENSG00000119866,ENSG00000135316,ENSG00000107249,ENSG00000145934,ENSG00000198597,ENSG00000131759,ENSG00000102554,ENSG00000048052,ENSG00000164442,ENSG00000140836,ENSG00000168066,ENSG00000151090,ENSG00000198807,ENSG00000118260,ENSG00000153187,ENSG00000142599,ENSG00000165632,ENSG00000169946,ENSG00000137504,ENSG00000172201…
GO:2000020	positive regulation of male gonad development	BP	0.00013527	0.0035171	3	8	284	20737	Over	5	ENSG00000164442,ENSG00000169946,ENSG00000075213
GO:0007155	cell adhesion	BP	0.00013888	0.00359209	41	1685	284	20737	Over	3	ENSG00000171815,ENSG00000135333,ENSG00000175065,ENSG00000141376,ENSG00000153707,ENSG00000275700,ENSG00000105767,ENSG00000145934,ENSG00000138080,ENSG00000156687,ENSG00000131759,ENSG00000145681,ENSG00000172260,ENSG00000175161,ENSG00000164442,ENSG00000149972,ENSG00000117155,ENSG00000140945,ENSG00000142856,ENSG00000158258,ENSG00000165194,ENSG00000009694,ENSG00000169851,ENSG00000116147,ENSG00000139734…
GO:0005622	intracellular	CC	0.00014145	0.00363279	236	15130	284	20737	Over	3	ENSG00000147862,ENSG00000213160,ENSG00000136935,ENSG00000173611,ENSG00000004534,ENSG00000147548,ENSG00000151322,ENSG00000010017,ENSG00000225921,ENSG00000159140,ENSG00000020129,ENSG00000124177,ENSG00000100650,ENSG00000188706,ENSG00000148143,ENSG00000150347,ENSG00000119844,ENSG00000239306,ENSG00000081189,ENSG00000144642,ENSG00000165156,ENSG00000107105,ENSG00000169083,ENSG00000166130,ENSG00000133135…
GO:0035295	tube development	BP	0.00014315	0.00363279	27	959	284	20737	Over	4	ENSG00000147862,ENSG00000081189,ENSG00000169083,ENSG00000135333,ENSG00000141376,ENSG00000131759,ENSG00000102554,ENSG00000048052,ENSG00000164442,ENSG00000204217,ENSG00000148053,ENSG00000145075,ENSG00000140945,ENSG00000124766,ENSG00000151090,ENSG00000147257,ENSG00000118260,ENSG00000184304,ENSG00000134954,ENSG00000169946,ENSG00000069667,ENSG00000143494,ENSG00000114861,ENSG00000104375,ENSG00000159216…
GO:0046620	regulation of organ growth	BP	0.00014336	0.00363279	7	83	284	20737	Over	4	ENSG00000081189,ENSG00000151320,ENSG00000178568,ENSG00000169946,ENSG00000131023,ENSG00000114861,ENSG00000104375
GO:0048729	tissue morphogenesis	BP	0.0001464	0.003691	21	674	284	20737	Over	4	ENSG00000081189,ENSG00000169083,ENSG00000135333,ENSG00000115233,ENSG00000131759,ENSG00000136930,ENSG00000164442,ENSG00000204217,ENSG00000148219,ENSG00000145075,ENSG00000124766,ENSG00000163092,ENSG00000183098,ENSG00000147257,ENSG00000187391,ENSG00000002745,ENSG00000169946,ENSG00000172201,ENSG00000114861,ENSG00000104375,ENSG00000075213
GO:0043226	organelle	CC	0.00015292	0.0038095	222	14007	284	20737	Over	2	ENSG00000147862,ENSG00000136935,ENSG00000173611,ENSG00000004534,ENSG00000147548,ENSG00000151322,ENSG00000010017,ENSG00000225921,ENSG00000159140,ENSG00000020129,ENSG00000124177,ENSG00000100650,ENSG00000188706,ENSG00000148143,ENSG00000150347,ENSG00000119844,ENSG00000239306,ENSG00000081189,ENSG00000165156,ENSG00000107105,ENSG00000169083,ENSG00000166130,ENSG00000133135,ENSG00000156395,ENSG00000100796…
GO:0007157	heterophilic cell-cell adhesion via plasma membrane cell adhesion molecules	BP	0.00015339	0.0038095	6	59	284	20737	Over	6	ENSG00000153707,ENSG00000105767,ENSG00000175161,ENSG00000009694,ENSG00000169760,ENSG00000182985
GO:2000113	negative regulation of cellular macromolecule biosynthetic process	BP	0.00015625	0.00386139	35	1371	284	20737	Over	6	ENSG00000147862,ENSG00000150347,ENSG00000081189,ENSG00000165156,ENSG00000119866,ENSG00000135316,ENSG00000107249,ENSG00000275700,ENSG00000145934,ENSG00000198597,ENSG00000131759,ENSG00000102554,ENSG00000048052,ENSG00000164442,ENSG00000204217,ENSG00000140836,ENSG00000151090,ENSG00000198807,ENSG00000118260,ENSG00000153187,ENSG00000142599,ENSG00000165632,ENSG00000169946,ENSG00000137504,ENSG00000172201…
GO:0097060	synaptic membrane	CC	0.00016464	0.00404869	13	285	284	20737	Over	3	ENSG00000135333,ENSG00000145934,ENSG00000187672,ENSG00000148053,ENSG00000171723,ENSG00000158258,ENSG00000164418,ENSG00000115183,ENSG00000162545,ENSG00000169760,ENSG00000170579,ENSG00000198822,ENSG00000184408
GO:0000977	RNA polymerase II regulatory region sequence-specific DNA binding	MF	0.00017924	0.00438621	20	635	284	20737	Over	8	ENSG00000147862,ENSG00000150347,ENSG00000081189,ENSG00000169083,ENSG00000119866,ENSG00000198597,ENSG00000131759,ENSG00000102554,ENSG00000161405,ENSG00000198807,ENSG00000118260,ENSG00000106459,ENSG00000069667,ENSG00000113580,ENSG00000008083,ENSG00000114861,ENSG00000159216,ENSG00000163320,ENSG00000128573,ENSG00000134046
GO:0060429	epithelium development	BP	0.0001854	0.00451463	30	1121	284	20737	Over	5	ENSG00000147862,ENSG00000081189,ENSG00000169083,ENSG00000135333,ENSG00000175065,ENSG00000115233,ENSG00000175893,ENSG00000131759,ENSG00000102554,ENSG00000136930,ENSG00000164442,ENSG00000204217,ENSG00000148219,ENSG00000145075,ENSG00000124766,ENSG00000183098,ENSG00000151090,ENSG00000147257,ENSG00000118260,ENSG00000187391,ENSG00000002745,ENSG00000178568,ENSG00000172201,ENSG00000131023,ENSG00000122257…
GO:1901363	heterocyclic compound binding	MF	0.00019353	0.00468978	112	6069	284	20737	Over	3	ENSG00000147862,ENSG00000004534,ENSG00000151322,ENSG00000159140,ENSG00000124177,ENSG00000100650,ENSG00000148143,ENSG00000150347,ENSG00000239306,ENSG00000081189,ENSG00000144642,ENSG00000165156,ENSG00000107105,ENSG00000169083,ENSG00000135333,ENSG00000119866,ENSG00000173674,ENSG00000177189,ENSG00000179965,ENSG00000111605,ENSG00000147905,ENSG00000185246,ENSG00000135316,ENSG00000107249,ENSG00000144331…
GO:0048755	branching morphogenesis of a nerve	BP	0.00020085	0.00479742	3	9	284	20737	Over	4	ENSG00000135333,ENSG00000119866,ENSG00000142599
GO:0097159	organic cyclic compound binding	MF	0.00020212	0.00480463	113	6141	284	20737	Over	3	ENSG00000147862,ENSG00000004534,ENSG00000151322,ENSG00000159140,ENSG00000124177,ENSG00000100650,ENSG00000148143,ENSG00000150347,ENSG00000239306,ENSG00000081189,ENSG00000144642,ENSG00000165156,ENSG00000107105,ENSG00000169083,ENSG00000135333,ENSG00000119866,ENSG00000173674,ENSG00000177189,ENSG00000179965,ENSG00000111605,ENSG00000147905,ENSG00000185246,ENSG00000135316,ENSG00000107249,ENSG00000144331…
GO:0097458	neuron part	CC	0.00021249	0.00502735	35	1388	284	20737	Over	3	ENSG00000147862,ENSG00000020129,ENSG00000135333,ENSG00000156395,ENSG00000119866,ENSG00000145934,ENSG00000131759,ENSG00000187672,ENSG00000175161,ENSG00000204217,ENSG00000148219,ENSG00000148053,ENSG00000171723,ENSG00000140945,ENSG00000158258,ENSG00000163618,ENSG00000164418,ENSG00000009694,ENSG00000118260,ENSG00000115183,ENSG00000162545,ENSG00000169760,ENSG00000187323,ENSG00000187391,ENSG00000170579…
GO:0044424	intracellular part	CC	0.00021444	0.00504939	230	14703	284	20737	Over	3	ENSG00000147862,ENSG00000213160,ENSG00000136935,ENSG00000173611,ENSG00000004534,ENSG00000147548,ENSG00000151322,ENSG00000010017,ENSG00000225921,ENSG00000159140,ENSG00000020129,ENSG00000124177,ENSG00000100650,ENSG00000188706,ENSG00000148143,ENSG00000150347,ENSG00000119844,ENSG00000239306,ENSG00000081189,ENSG00000144642,ENSG00000165156,ENSG00000107105,ENSG00000169083,ENSG00000166130,ENSG00000133135…
GO:0032989	cellular component morphogenesis	BP	0.0002252	0.00527792	28	1029	284	20737	Over	4	ENSG00000147862,ENSG00000010017,ENSG00000081189,ENSG00000169083,ENSG00000135333,ENSG00000119866,ENSG00000153707,ENSG00000184347,ENSG00000156687,ENSG00000078114,ENSG00000204217,ENSG00000148053,ENSG00000009694,ENSG00000116147,ENSG00000118260,ENSG00000107758,ENSG00000142599,ENSG00000169760,ENSG00000187323,ENSG00000147852,ENSG00000110693,ENSG00000131023,ENSG00000114861,ENSG00000115414,ENSG00000154380…
GO:1903507	negative regulation of nucleic acid-templated transcription	BP	0.00022652	0.00528412	32	1234	284	20737	Over	7	ENSG00000147862,ENSG00000173611,ENSG00000150347,ENSG00000081189,ENSG00000165156,ENSG00000119866,ENSG00000107249,ENSG00000145934,ENSG00000198597,ENSG00000131759,ENSG00000102554,ENSG00000048052,ENSG00000164442,ENSG00000140836,ENSG00000168066,ENSG00000151090,ENSG00000198807,ENSG00000118260,ENSG00000142599,ENSG00000165632,ENSG00000169946,ENSG00000137504,ENSG00000172201,ENSG00000147852,ENSG00000110693…
GO:0060428	lung epithelium development	BP	0.0002328	0.00540539	5	41	284	20737	Over	6	ENSG00000147862,ENSG00000151090,ENSG00000118260,ENSG00000114861,ENSG00000128573
GO:0048523	negative regulation of cellular process	BP	0.00023923	0.00550329	87	4470	284	20737	Over	3	ENSG00000147862,ENSG00000173611,ENSG00000010017,ENSG00000159140,ENSG00000150347,ENSG00000239306,ENSG00000081189,ENSG00000165156,ENSG00000169083,ENSG00000133135,ENSG00000135333,ENSG00000156395,ENSG00000119866,ENSG00000177189,ENSG00000115233,ENSG00000141376,ENSG00000135316,ENSG00000184347,ENSG00000107249,ENSG00000275700,ENSG00000145934,ENSG00000198597,ENSG00000131759,ENSG00000151320,ENSG00000102554…
GO:0003707	steroid hormone receptor activity	MF	0.00024106	0.00552014	6	64	284	20737	Over	4	ENSG00000169083,ENSG00000131759,ENSG00000151090,ENSG00000069667,ENSG00000113580,ENSG00000198963
GO:0060560	developmental growth involved in morphogenesis	BP	0.00025748	0.00586907	11	222	284	20737	Over	4	ENSG00000135333,ENSG00000119866,ENSG00000184347,ENSG00000204217,ENSG00000116147,ENSG00000107758,ENSG00000187323,ENSG00000187391,ENSG00000115414,ENSG00000136040,ENSG00000075213
GO:0007611	learning or memory	BP	0.00026761	0.00607226	11	223	284	20737	Over	3	ENSG00000081189,ENSG00000156395,ENSG00000148053,ENSG00000116147,ENSG00000118260,ENSG00000115183,ENSG00000107758,ENSG00000147852,ENSG00000118058,ENSG00000183826,ENSG00000128573
GO:0016607	nuclear speck	CC	0.00027807	0.00628118	11	224	284	20737	Over	7	ENSG00000159140,ENSG00000100650,ENSG00000081189,ENSG00000167978,ENSG00000125676,ENSG00000100813,ENSG00000009694,ENSG00000140718,ENSG00000138398,ENSG00000167258,ENSG00000174891
GO:0010595	positive regulation of endothelial cell migration	BP	0.00031007	0.00694117	6	67	284	20737	Over	5	ENSG00000141376,ENSG00000048052,ENSG00000204217,ENSG00000184304,ENSG00000134954,ENSG00000114861
GO:0043231	intracellular membrane-bounded organelle	CC	0.00031583	0.00703841	184	11205	284	20737	Over	4	ENSG00000147862,ENSG00000136935,ENSG00000173611,ENSG00000004534,ENSG00000147548,ENSG00000151322,ENSG00000010017,ENSG00000225921,ENSG00000159140,ENSG00000020129,ENSG00000124177,ENSG00000100650,ENSG00000188706,ENSG00000148143,ENSG00000150347,ENSG00000119844,ENSG00000239306,ENSG00000081189,ENSG00000165156,ENSG00000107105,ENSG00000169083,ENSG00000166130,ENSG00000133135,ENSG00000100796,ENSG00000119866…
GO:0005509	calcium ion binding	MF	0.00032646	0.00721205	22	750	284	20737	Over	6	ENSG00000171815,ENSG00000175065,ENSG00000184347,ENSG00000165304,ENSG00000145934,ENSG00000175471,ENSG00000148219,ENSG00000140945,ENSG00000203965,ENSG00000158258,ENSG00000165194,ENSG00000169851,ENSG00000107758,ENSG00000115271,ENSG00000147852,ENSG00000115840,ENSG00000136267,ENSG00000150394,ENSG00000152377,ENSG00000184226,ENSG00000101333,ENSG00000107593
GO:0009987	cellular process	BP	0.00032651	0.00721205	248	16266	284	20737	Over	2	ENSG00000147862,ENSG00000213160,ENSG00000173611,ENSG00000004534,ENSG00000147548,ENSG00000151322,ENSG00000010017,ENSG00000159140,ENSG00000020129,ENSG00000124177,ENSG00000100650,ENSG00000188706,ENSG00000148143,ENSG00000150347,ENSG00000239306,ENSG00000081189,ENSG00000144642,ENSG00000165156,ENSG00000107105,ENSG00000169083,ENSG00000133135,ENSG00000135333,ENSG00000156395,ENSG00000119866,ENSG00000175065…
GO:0032501	multicellular organismal process	BP	0.00033123	0.00728408	130	7357	284	20737	Over	2	ENSG00000147862,ENSG00000010017,ENSG00000020129,ENSG00000100650,ENSG00000150347,ENSG00000081189,ENSG00000169083,ENSG00000133135,ENSG00000135333,ENSG00000156395,ENSG00000119866,ENSG00000175065,ENSG00000177189,ENSG00000115233,ENSG00000116183,ENSG00000141376,ENSG00000153707,ENSG00000135316,ENSG00000184347,ENSG00000275700,ENSG00000165304,ENSG00000198795,ENSG00000198597,ENSG00000100201,ENSG00000156687…
GO:0051393	alpha-actinin binding	MF	0.00034725	0.00760295	4	25	284	20737	Over	6	ENSG00000197893,ENSG00000131759,ENSG00000163092,ENSG00000107593
GO:0035051	cardiocyte differentiation	BP	0.0003492	0.00760899	8	126	284	20737	Over	5	ENSG00000081189,ENSG00000131759,ENSG00000151320,ENSG00000078114,ENSG00000164442,ENSG00000153187,ENSG00000110693,ENSG00000114861
GO:0002009	morphogenesis of an epithelium	BP	0.00035057	0.00760899	18	566	284	20737	Over	5	ENSG00000081189,ENSG00000169083,ENSG00000135333,ENSG00000115233,ENSG00000131759,ENSG00000136930,ENSG00000164442,ENSG00000148219,ENSG00000145075,ENSG00000124766,ENSG00000183098,ENSG00000147257,ENSG00000187391,ENSG00000002745,ENSG00000172201,ENSG00000114861,ENSG00000104375,ENSG00000075213
GO:0006367	transcription initiation from RNA polymerase II promoter	BP	0.00035726	0.00768719	10	194	284	20737	Over	8	ENSG00000169083,ENSG00000131759,ENSG00000151090,ENSG00000126733,ENSG00000118260,ENSG00000165632,ENSG00000069667,ENSG00000113580,ENSG00000198963,ENSG00000112282
GO:0045665	negative regulation of neuron differentiation	BP	0.00035726	0.00768719	10	194	284	20737	Over	6	ENSG00000135333,ENSG00000119866,ENSG00000198597,ENSG00000116147,ENSG00000169760,ENSG00000187323,ENSG00000172201,ENSG00000136861,ENSG00000152377,ENSG00000075213
GO:0006464	cellular protein modification process	BP	0.00039403	0.00840605	78	3957	284	20737	Over	6	ENSG00000213160,ENSG00000147548,ENSG00000010017,ENSG00000188706,ENSG00000150347,ENSG00000239306,ENSG00000081189,ENSG00000169083,ENSG00000133135,ENSG00000135333,ENSG00000119866,ENSG00000177189,ENSG00000115233,ENSG00000153707,ENSG00000115896,ENSG00000165304,ENSG00000175893,ENSG00000131759,ENSG00000172264,ENSG00000119121,ENSG00000108984,ENSG00000136930,ENSG00000075391,ENSG00000048052,ENSG00000204217…
GO:0043005	neuron projection	CC	0.00039957	0.00848791	29	1108	284	20737	Over	4	ENSG00000147862,ENSG00000020129,ENSG00000135333,ENSG00000145934,ENSG00000131759,ENSG00000187672,ENSG00000175161,ENSG00000204217,ENSG00000148053,ENSG00000171723,ENSG00000140945,ENSG00000164418,ENSG00000009694,ENSG00000118260,ENSG00000115183,ENSG00000162545,ENSG00000169760,ENSG00000187323,ENSG00000187391,ENSG00000150394,ENSG00000198822,ENSG00000152377,ENSG00000169933,ENSG00000184226,ENSG00000182985…
GO:0055021	regulation of cardiac muscle tissue growth	BP	0.00040274	0.00851561	5	46	284	20737	Over	5	ENSG00000081189,ENSG00000151320,ENSG00000178568,ENSG00000169946,ENSG00000114861
GO:0051491	positive regulation of filopodium assembly	BP	0.00040599	0.00851561	4	26	284	20737	Over	5	ENSG00000141376,ENSG00000145934,ENSG00000009694,ENSG00000169760
GO:0060487	lung epithelial cell differentiation	BP	0.00040599	0.00851561	4	26	284	20737	Over	6	ENSG00000147862,ENSG00000151090,ENSG00000118260,ENSG00000114861
GO:0010463	mesenchymal cell proliferation	BP	0.0004457	0.009232	5	47	284	20737	Over	3	ENSG00000147862,ENSG00000107829,ENSG00000147257,ENSG00000114861,ENSG00000128573
GO:0031346	positive regulation of cell projection organization	BP	0.00045882	0.00942569	13	317	284	20737	Over	5	ENSG00000141376,ENSG00000153707,ENSG00000145934,ENSG00000172260,ENSG00000204217,ENSG00000148053,ENSG00000009694,ENSG00000184304,ENSG00000169760,ENSG00000187391,ENSG00000147852,ENSG00000115414,ENSG00000109471
GO:0032452	histone demethylase activity	MF	0.0004715	0.00960703	4	27	284	20737	Over	4	ENSG00000150347,ENSG00000173120,ENSG00000120733,ENSG00000008083
GO:0001889	liver development	BP	0.00047723	0.0096842	8	132	284	20737	Over	6	ENSG00000100650,ENSG00000150347,ENSG00000131759,ENSG00000151461,ENSG00000164442,ENSG00000145075,ENSG00000008083,ENSG00000182985

[truncated: 23 more sheets: Sup_Table22, Sup_Table23, Sup_Table26, Sup_Table27, Sup_Table28, Sup_Table29, Sup_Table30, Sup_Table31, Sup_Table32, Sup_Table33, Sup_Table35, Sup_Table36, Sup_Table37, Sup_Table39, Sup_Table40, Sup_Table46, Sup_Table47, Sup_Table48, Sup_Table49, Sup_Table51 …]
